# Supplementary material for: Genomics to understand the global landscape of linezolid resistance in Enterococcus faecium and Enterococcus faecalis
Source: Microb Genom. 2025 Jun 18;11(6):001432. doi: 10.1099/mgen.0.001432 (PMC12177158; doi:10.1099/mgen.0.001432)
Supplement: Uncited Supplementary Material 2. [file mgen-11-01432-s002.xlsx]

## Sheet: Table S1
Table S1: NCBI accessions of Victoria Australian Enterococci in this study (N = 426).
Sample ID	Accession
AUSMDU00004212	SRR31614351
AUSMDU00007435	SRR31614350
AUSMDU00007436	SRR31614271
AUSMDU00007497	SRR31614181
AUSMDU00007498	SRR31613958
AUSMDU00007501	SRR31613948
AUSMDU00007995	SRR31614142
AUSMDU00007996	SRR31613928
AUSMDU00007997	SRR31614238
AUSMDU00008257	SRR31614129
AUSMDU00008391	SRR31614349
AUSMDU00008392	SRR31614338
AUSMDU00008393	SRR31614327
AUSMDU00008394	SRR31614316
AUSMDU00008569	SRR31614305
AUSMDU00008570	SRR31614222
AUSMDU00010566	SRR31614206
AUSMDU00010570	SRR31614219
AUSMDU00010602	SRR31614268
AUSMDU00010605	SRR31614280
AUSMDU00010617	SRR31614270
AUSMDU00010640	SRR31614112
AUSMDU00010659	SRR31614098
AUSMDU00010701	SRR31614089
AUSMDU00010808	SRR31614078
AUSMDU00010910	SRR31614067
AUSMDU00011137	SRR31614056
AUSMDU00011298	SRR31614044
AUSMDU00011337	SRR31614201
AUSMDU00011340	SRR31614192
AUSMDU00011477	SRR31614180
AUSMDU00011482	SRR31614259
AUSMDU00011555	SRR31614248
AUSMDU00011693	SRR31614034
AUSMDU00011707	SRR31614023
AUSMDU00011710	SRR31614012
AUSMDU00011877	SRR31614001
AUSMDU00011884	SRR31613992
AUSMDU00012084	SRR31613981
AUSMDU00012789	SRR31613969
AUSMDU00014705	SRR31613957
AUSMDU00014828	SRR31614170
AUSMDU00015593	SRR31614159
AUSMDU00015839	SRR31614151
AUSMDU00017278	SRR31614150
AUSMDU00017285	SRR31613953
AUSMDU00017468	SRR31613952
AUSMDU00017850	SRR31613951
AUSMDU00022217	SRR31613950
AUSMDU00022328	SRR31613949
AUSMDU00024392	SRR31613947
AUSMDU00030315	SRR31613946
AUSMDU00031194	SRR31613945
AUSMDU00031206	SRR31613944
AUSMDU00031447	SRR31613943
AUSMDU00031475	SRR31613942
AUSMDU00031576	SRR31613941
AUSMDU00031577	SRR31613940
AUSMDU00031578	SRR31613938
AUSMDU00031579	SRR31613937
AUSMDU00031580	SRR31614141
AUSMDU00031581	SRR31614139
AUSMDU00031582	SRR31614138
AUSMDU00031968	SRR31614137
AUSMDU00032081	SRR31613934
AUSMDU00032177	SRR31613933
AUSMDU00032285	SRR31613932
AUSMDU00032286	SRR31613931
AUSMDU00032287	SRR31613930
AUSMDU00032288	SRR31613929
AUSMDU00032290	SRR31613927
AUSMDU00032291	SRR31613926
AUSMDU00032564	SRR31614149
AUSMDU00032565	SRR31614148
AUSMDU00032566	SRR31614147
AUSMDU00032567	SRR31614146
AUSMDU00032570	SRR31614145
AUSMDU00032875	SRR31614144
AUSMDU00032876	SRR31613939
AUSMDU00032877	SRR31614143
AUSMDU00032879	SRR31614237
AUSMDU00032880	SRR31614235
AUSMDU00034156	SRR31614234
AUSMDU00034157	SRR31614136
AUSMDU00034158	SRR31614135
AUSMDU00034159	SRR31614134
AUSMDU00034160	SRR31614133
AUSMDU00034161	SRR31614132
AUSMDU00034163	SRR31614131
AUSMDU00034164	SRR31614130
AUSMDU00034165	SRR31614128
AUSMDU00034166	SRR31614127
AUSMDU00034593	SRR31614126
AUSMDU00034648	SRR31614125
AUSMDU00034649	SRR31614124
AUSMDU00034650	SRR31614123
AUSMDU00034652	SRR31614122
AUSMDU00034780	SRR31614239
AUSMDU00035099	SRR31614236
AUSMDU00035225	SRR31614140
AUSMDU00035445	SRR31614348
AUSMDU00035447	SRR31614347
AUSMDU00035448	SRR31614346
AUSMDU00035449	SRR31614345
AUSMDU00035450	SRR31614344
AUSMDU00035452	SRR31614343
AUSMDU00035453	SRR31614342
AUSMDU00035547	SRR31614341
AUSMDU00035736	SRR31614340
AUSMDU00035737	SRR31614339
AUSMDU00035739	SRR31614337
AUSMDU00035740	SRR31614336
AUSMDU00035741	SRR31614335
AUSMDU00035742	SRR31614334
AUSMDU00035743	SRR31614333
AUSMDU00035744	SRR31614332
AUSMDU00036225	SRR31614331
AUSMDU00036228	SRR31614330
AUSMDU00036230	SRR31614329
AUSMDU00036232	SRR31614328
AUSMDU00036234	SRR31614326
AUSMDU00036237	SRR31614325
AUSMDU00036241	SRR31614324
AUSMDU00036243	SRR31614323
AUSMDU00036244	SRR31614322
AUSMDU00036245	SRR31614321
AUSMDU00036246	SRR31614320
AUSMDU00036540	SRR31614319
AUSMDU00036633	SRR31614318
AUSMDU00036634	SRR31614317
AUSMDU00036635	SRR31614315
AUSMDU00036636	SRR31614314
AUSMDU00036637	SRR31614313
AUSMDU00036639	SRR31614312
AUSMDU00036907	SRR31614311
AUSMDU00036910	SRR31614310
AUSMDU00037022	SRR31614309
AUSMDU00037023	SRR31614308
AUSMDU00037026	SRR31614307
AUSMDU00037028	SRR31614306
AUSMDU00037173	SRR31614304
AUSMDU00037341	SRR31614303
AUSMDU00037342	SRR31614302
AUSMDU00037345	SRR31614301
AUSMDU00037346	SRR31614300
AUSMDU00037348	SRR31614299
AUSMDU00037546	SRR31614298
AUSMDU00037590	SRR31614297
AUSMDU00037843	SRR31614296
AUSMDU00037844	SRR31614233
AUSMDU00037846	SRR31614223
AUSMDU00037847	SRR31614224
AUSMDU00037848	SRR31614225
AUSMDU00037850	SRR31614226
AUSMDU00037851	SRR31614227
AUSMDU00038007	SRR31614228
AUSMDU00038057	SRR31614229
AUSMDU00038206	SRR31614230
AUSMDU00038388	SRR31614231
AUSMDU00038389	SRR31614232
AUSMDU00038432	SRR31614207
AUSMDU00038506	SRR31614209
AUSMDU00038588	SRR31614210
AUSMDU00038589	SRR31614211
AUSMDU00038590	SRR31614212
AUSMDU00038592	SRR31614213
AUSMDU00038594	SRR31614215
AUSMDU00038595	SRR31614216
AUSMDU00038638	SRR31614217
AUSMDU00038680	SRR31614218
AUSMDU00038993	SRR31614220
AUSMDU00039090	SRR31614221
AUSMDU00039093	SRR31614295
AUSMDU00039096	SRR31614294
AUSMDU00039121	SRR31614292
AUSMDU00039265	SRR31614291
AUSMDU00039412	SRR31614290
AUSMDU00039413	SRR31614289
AUSMDU00039414	SRR31614288
AUSMDU00039416	SRR31614269
AUSMDU00039418	SRR31614121
AUSMDU00039558	SRR31614120
AUSMDU00039617	SRR31614287
AUSMDU00039618	SRR31614286
AUSMDU00039757	SRR31614285
AUSMDU00039858	SRR31614284
AUSMDU00039860	SRR31614283
AUSMDU00039908	SRR31614282
AUSMDU00039909	SRR31614214
AUSMDU00039910	SRR31614281
AUSMDU00039911	SRR31614279
AUSMDU00039913	SRR31614278
AUSMDU00039921	SRR31614277
AUSMDU00040234	SRR31614208
AUSMDU00040235	SRR31614276
AUSMDU00040260	SRR31614275
AUSMDU00040261	SRR31614274
AUSMDU00040355	SRR31614273
AUSMDU00040376	SRR31614293
AUSMDU00040753	SRR31614272
AUSMDU00040754	SRR31614101
AUSMDU00040755	SRR31614100
AUSMDU00040756	SRR31614099
AUSMDU00040757	SRR31614119
AUSMDU00040759	SRR31614118
AUSMDU00040761	SRR31614117
AUSMDU00040764	SRR31614116
AUSMDU00040966	SRR31614115
AUSMDU00041065	SRR31614114
AUSMDU00041067	SRR31614113
AUSMDU00041069	SRR31614111
AUSMDU00041162	SRR31614110
AUSMDU00041163	SRR31614109
AUSMDU00041464	SRR31614108
AUSMDU00041465	SRR31614107
AUSMDU00041519	SRR31614106
AUSMDU00041684	SRR31614105
AUSMDU00041744	SRR31614104
AUSMDU00041745	SRR31614103
AUSMDU00041748	SRR31614102
AUSMDU00041749	SRR31614097
AUSMDU00041752	SRR31614076
AUSMDU00042253	SRR31614075
AUSMDU00042260	SRR31614096
AUSMDU00042414	SRR31614095
AUSMDU00044058	SRR31614094
AUSMDU00044059	SRR31614093
AUSMDU00044062	SRR31614092
AUSMDU00044065	SRR31614091
AUSMDU00044068	SRR31614090
AUSMDU00044070	SRR31614088
AUSMDU00044187	SRR31614087
AUSMDU00044189	SRR31614086
AUSMDU00044190	SRR31614085
AUSMDU00044598	SRR31614084
AUSMDU00044607	SRR31614083
AUSMDU00044611	SRR31614082
AUSMDU00044612	SRR31614081
AUSMDU00044845	SRR31614080
AUSMDU00044846	SRR31614079
AUSMDU00044847	SRR31614077
AUSMDU00044851	SRR31614053
AUSMDU00044852	SRR31614052
AUSMDU00044854	SRR31614051
AUSMDU00044855	SRR31614073
AUSMDU00044856	SRR31614072
AUSMDU00044857	SRR31614071
AUSMDU00044858	SRR31614070
AUSMDU00044860	SRR31614069
AUSMDU00045008	SRR31614068
AUSMDU00045010	SRR31614066
AUSMDU00045037	SRR31614065
AUSMDU00045154	SRR31614064
AUSMDU00045156	SRR31614063
AUSMDU00045389	SRR31614062
AUSMDU00045391	SRR31614061
AUSMDU00045393	SRR31614060
AUSMDU00045394	SRR31614059
AUSMDU00045395	SRR31614058
AUSMDU00045397	SRR31614057
AUSMDU00045943	SRR31614055
AUSMDU00045945	SRR31614054
AUSMDU00046040	SRR31614050
AUSMDU00046053	SRR31614074
AUSMDU00046080	SRR31614196
AUSMDU00046081	SRR31614049
AUSMDU00046195	SRR31614048
AUSMDU00046196	SRR31614047
AUSMDU00046197	SRR31614046
AUSMDU00046198	SRR31614045
AUSMDU00046199	SRR31614043
AUSMDU00046217	SRR31614042
AUSMDU00046361	SRR31614041
AUSMDU00046394	SRR31614040
AUSMDU00046395	SRR31614039
AUSMDU00046415	SRR31614038
AUSMDU00046421	SRR31614205
AUSMDU00046709	SRR31614204
AUSMDU00046935	SRR31614203
AUSMDU00047007	SRR31614202
AUSMDU00047008	SRR31614200
AUSMDU00047010	SRR31614199
AUSMDU00047014	SRR31614198
AUSMDU00047069	SRR31614197
AUSMDU00047070	SRR31614266
AUSMDU00047071	SRR31614265
AUSMDU00047073	SRR31614264
AUSMDU00047077	SRR31614195
AUSMDU00047078	SRR31614194
AUSMDU00047223	SRR31614193
AUSMDU00047226	SRR31614191
AUSMDU00047480	SRR31614190
AUSMDU00047661	SRR31614189
AUSMDU00048102	SRR31614188
AUSMDU00048109	SRR31614187
AUSMDU00048114	SRR31614186
AUSMDU00048160	SRR31614185
AUSMDU00048235	SRR31614184
AUSMDU00048247	SRR31614183
AUSMDU00048248	SRR31614182
AUSMDU00048443	SRR31614179
AUSMDU00048616	SRR31614178
AUSMDU00048617	SRR31614267
AUSMDU00048618	SRR31614244
AUSMDU00048619	SRR31614243
AUSMDU00049041	SRR31614241
AUSMDU00049166	SRR31614263
AUSMDU00049194	SRR31614262
AUSMDU00049195	SRR31614261
AUSMDU00049196	SRR31614260
AUSMDU00049197	SRR31614258
AUSMDU00051999	SRR31614257
AUSMDU00052029	SRR31614256
AUSMDU00052280	SRR31614255
AUSMDU00052374	SRR31614254
AUSMDU00052375	SRR31614253
AUSMDU00052376	SRR31614252
AUSMDU00052865	SRR31614251
AUSMDU00053021	SRR31614250
AUSMDU00053025	SRR31614249
AUSMDU00053570	SRR31614247
AUSMDU00053621	SRR31614246
AUSMDU00053849	SRR31614245
AUSMDU00054141	SRR31614242
AUSMDU00054165	SRR31614017
AUSMDU00054580	SRR31614016
AUSMDU00054581	SRR31614240
AUSMDU00054830	SRR31614037
AUSMDU00055027	SRR31614036
AUSMDU00055250	SRR31614035
AUSMDU00055289	SRR31614033
AUSMDU00055409	SRR31614032
AUSMDU00056207	SRR31614031
AUSMDU00056276	SRR31614030
AUSMDU00056300	SRR31614029
AUSMDU00056347	SRR31614028
AUSMDU00056410	SRR31614027
AUSMDU00056526	SRR31614026
AUSMDU00056627	SRR31614025
AUSMDU00056709	SRR31614024
AUSMDU00056749	SRR31614021
AUSMDU00056768	SRR31614020
AUSMDU00056787	SRR31614019
AUSMDU00056789	SRR31614018
AUSMDU00056830	SRR31613997
AUSMDU00056848	SRR31613996
AUSMDU00057077	SRR31613995
AUSMDU00057139	SRR31614015
AUSMDU00057628	SRR31614014
AUSMDU00058178	SRR31614013
AUSMDU00058180	SRR31614011
AUSMDU00058181	SRR31614010
AUSMDU00058182	SRR31614009
AUSMDU00058825	SRR31614008
AUSMDU00058856	SRR31614007
AUSMDU00058899	SRR31614006
AUSMDU00059111	SRR31614005
AUSMDU00059112	SRR31614004
AUSMDU00059113	SRR31614003
AUSMDU00059115	SRR31614002
AUSMDU00059117	SRR31614022
AUSMDU00059119	SRR31614000
AUSMDU00059313	SRR31613999
AUSMDU00059330	SRR31613998
AUSMDU00059400	SRR31613976
AUSMDU00059787	SRR31613975
AUSMDU00059797	SRR31613974
AUSMDU00059845	SRR31613973
AUSMDU00060088	SRR31613994
AUSMDU00060341	SRR31613993
AUSMDU00060361	SRR31613991
AUSMDU00060365	SRR31613990
AUSMDU00060369	SRR31613989
AUSMDU00060750	SRR31613988
AUSMDU00060751	SRR31613987
AUSMDU00060756	SRR31613986
AUSMDU00060762	SRR31613985
AUSMDU00060944	SRR31613984
AUSMDU00060953	SRR31613983
AUSMDU00060961	SRR31613982
AUSMDU00060969	SRR31613980
AUSMDU00060977	SRR31613979
AUSMDU00060984	SRR31613978
AUSMDU00060992	SRR31613977
AUSMDU00061199	SRR31614177
AUSMDU00061212	SRR31614176
AUSMDU00061412	SRR31614175
AUSMDU00061425	SRR31613972
AUSMDU00061556	SRR31613971
AUSMDU00061565	SRR31613970
AUSMDU00061667	SRR31613968
AUSMDU00062000	SRR31613967
AUSMDU00062686	SRR31613966
AUSMDU00063051	SRR31613965
AUSMDU00063056	SRR31613964
AUSMDU00063084	SRR31613963
AUSMDU00063884	SRR31613962
AUSMDU00064253	SRR31613961
AUSMDU00065063	SRR31613960
AUSMDU00065141	SRR31613959
AUSMDU00065521	SRR31613956
AUSMDU00066496	SRR31613955
AUSMDU00066802	SRR31613954
AUSMDU00067111	SRR31614155
AUSMDU00067942	SRR31614153
AUSMDU00067959	SRR31614152
AUSMDU00068103	SRR31614174
AUSMDU00068490	SRR31614173
AUSMDU00068846	SRR31614172
AUSMDU00068868	SRR31614171
AUSMDU00069141	SRR31614169
AUSMDU00069550	SRR31614168
AUSMDU00070641	SRR31614167
AUSMDU00070642	SRR31614166
AUSMDU00070652	SRR31614165
AUSMDU00072253	SRR31614164
AUSMDU00072302	SRR31614163
AUSMDU00072393	SRR31614162
AUSMDU00073213	SRR31614161
AUSMDU00073264	SRR31614160
AUSMDU00074348	SRR31614158
AUSMDU00074711	SRR31614157
AUSMDU00075522	SRR31614156
AUSMDU00075660	SRR31614154
AUSMDU00076580	SRR31613936
AUSMDU00084267	SRR31613935

## Sheet: Table S2
Table S2: Non-duplicate clinical E. faecium and E. faecalis chosen for long read sequencing. Isolates were collected from healthcare facilities (H1-H8) across Victoria, Australia between November 2015 to March 2023.
Clinical metadata						AMR profiles
ID	Species	MLST	Year	Sample type	Hospital	Linezolid MIC (µg/mL)	Linezolid resistance gene(s)	AMR phenotype	Other AMR genes	MDR
AUSMDU00024392	E. faecalis	16	2019	Urine	H6	8	optrA	CTX, GEN, LZD, Q/D, RMP, TET	lsa(A), tet(M), erm(B), fexA	Yes
AUSMDU00030315	E. faecalis	1477	2019	Urine	H4	4	optrA	CTX, GEN, LZD, Q/D, TET	lsa(A), lsa(E), tet(L), tet(M), dfrG, erm(B), ant(9)-Ia, spw, lnu(B), sat4, aph(3')-IIIa, fexA, ant(6)-Ia, ant(6)-Ia, catA	Yes
AUSMDU00037590	E. faecalis	895	2019	Urine	H1	8	optrA	CTX, GAT, GEN, LVX, LZD, Q/D, RMP, TET	lsa(A), lsa(E), tet(L), dfrG, erm(B), ant(9)-Ia, spw, lnu(B), sat4, aph(3')-IIIa, aac(6')-Ie/aph(2'')-Ia, fexA, ant(6)-Ia	Yes
AUSMDU00041684	E. faecalis	895	2020	Sacrum Tissue	H2	8	optrA	CTX, GAT, GEN, LVX, LZD, Q/D, RMP, TET	lsa(A), tet(L), dfrG, erm(B), ant(9)-Ia, sat4, aph(3')-IIIa, fexA, ant(6)-Ia	Yes
AUSMDU00049166	E. faecalis	179	2020	Others	H4	8	optrA	CTX, GEN, LZD, Q/D, RMP, TET	lsa(A), lsa(E), tet(M), erm(B), ant(9)-Ia, spw, lnu(B), sat4, aph(3')-IIIa, fexA, ant(6)-Ia	Yes
AUSMDU00063884	E. faecalis	16	2021	Urine	H6	8	optrA	CTX, DAP, GEN, LZD, Q/D, RMP, TET	lsa(A), tet(M), erm(B), ant(9)-Ia, fexA	Yes
AUSMDU00070652	E. faecalis	631	2022	Urine	H7	8	optrA	CTX, GEN, LZD, Q/D, TET	lsa(A), tet(L), tet(M), dfrG, erm(B), ant(9)-Ia, aph(3')-IIIa, aac(6')-Ie/aph(2'')-Ia, fexA, catA	Yes
AUSMDU00072393	E. faecalis	480	2022	Blood (whole)	H2	4	optrA	CTX, GAT, GEN, LVX, Q/D, TET	lsa(A), tet(L), tet(M), dfrG, erm(B), ant(9)-Ia, fexA	Yes
AUSMDU00075660	E. faecalis	506	2022	Blood (whole)	H2	4	optrA	CTX, GEN, Q/D, RMP, TET	lsa(A), tet(L), tet(M), ant(9)-Ia, fexA	Yes
AUSMDU00076580	E. faecalis	16	2022	Urine	H7	4	optrA	N/A	lsa(A), tet(M), erm(B), ant(9)-Ia, fexA	N/A
AUSMDU00017285	E. faecium	1045	2017	Others	H1	8	optrA, poxtA2	CTX, LZD, Q/D, TET	erm(B), msr(C), aac(6')-I, ant(9)-Ia, spw, tet(L), aadE, ant(6)-Ia, lsa(E), fexB	Yes
AUSMDU00017850	E. faecium	1421	2017	Swab	H1	2	cfr(B)	AMP, CTX, GAT, GEN, LVX, RMP, VAN	vanA, erm(A), erm(B), msr(C), aph(3')-IIIa, dfrG, aac(6')-I, ant(9)-Ia, tet(M)	Yes
AUSMDU00022217	E. faecium	1421	2018	Rectal swab	H3	1	cfr(B)	AMP, CTX, GAT, GEN, LVX, RMP, VAN	vanA, erm(A), erm(B), msr(C), aph(3')-IIIa, dfrG, aac(6')-I, ant(9)-Ia, tet(M), aac(6')-Ie/aph(2'')-Ia	Yes
AUSMDU00022328	E. faecium	1421	2018	Rectal swab	H3	1	cfr(B)	AMP, CTX, GAT, GEN, LVX, RMP, VAN	vanA, erm(A), erm(B), msr(C), aph(3')-IIIa, dfrG, aac(6')-I, ant(9)-Ia, tet(M), aac(6')-Ie/aph(2'')-Ia	Yes
AUSMDU00039265	E. faecium	1421	2019	Rectal swab	H3	1	cfr(B)	N/A	vanA, erm(A), erm(B), msr(C), aph(3')-IIIa, dfrG, aac(6')-I, ant(9)-Ia, tet(M), aac(6')-Ie/aph(2'')-Ia	N/A
AUSMDU00046081	E. faecium	2405	2020	Abdominal tissue	H8	4	cfr(B)	AMP, CTX, DAP, GAT, GEN, LVX, RMP, TET, VAN	vanB, msr(C), dfrG, aac(6')-I, tet(M), aac(6')-Ie/aph(2'')-Ia	Yes
AUSMDU00056207	E. faecium	80	2021	Swab	H6	>8	optrA	AMP, CTX, DAP, GAT, GEN, LVX, LZD, Q/D, RMP, TET, VAN	vanA, erm(T), msr(C), aac(6')-I, tet(L), tet(M), lnu(B)	Yes
AUSMDU00067942	E. faecium	80	2022	Urine	H1	8	cfr(D), poxtA	AMP, CTX, GAT, GEN, LVX, LZD, Q/D, RMP, TET, VAN	vanA, erm(T), msr(C), erm(B), aph(3')-IIIa, aac(6')-I, tet(L), tet(M), aac(6')-Ie/aph(2'')-Ia, ant(6)-Ia, lnu(B)	Yes
AUSMDU00072302	E. faecium	80	2022	Axilla Swab	H1	8	cfr, optrA	AMP, CTX, GAT, GEN, LVX, LZD, RMP, VAN	vanA, erm(B), msr(C), aph(3')-IIIa, aac(6')-I, spw, tet(M), aph(2'')-IIIa, ant(6)-Ia, bleO, aadD1	Yes
AUSMDU00074711	E. faecium	80	2022	Rectal swab	H1	4	cfr(D), poxtA	AMP, CTX, GAT, GEN, LVX, RMP, TET, VAN	vanA, erm(B), erm(T), msr(C), aac(6')-I, tet(L), tet(M), aac(6')-Ie/aph(2'')-Ia	Yes
AUSMDU00084267	E. faecium	117	2023	Faeces	H3	8	cfr(D), poxtA	AMP, CTX, GAT, GEN, LVX, LZD, RMP, TET, VAN	vanA, erm(B), msr(C), aph(3')-IIIa, aac(6')-I, tet(L), tet(S), ant(6)-Ia, sat4, aac(6')-Ie/aph(2'')-Ia	Yes

## Sheet: Table S3
Table S3: Metadata, Illumina and Nanopore data for enterococci sequenced from Victoria, Australia.
Sample ID	Metadata					Illumina assembly									Nanopore
	Collection year	Hospital	Sample type	MDR	Linezolid MIC (µg/mL)	genome size	GC content	N50	total contigs	species	ST	AMR_genes	G2576T	G2505A	reads N50	reads coverage	GC content	species	linezolid resistance genes	total contigs	largest contig (bp)
AUSMDU00017285	2017	H1	Others	Yes	8	2495692	39.4	80078	118	Enterococcus faecium	1045	erm(B), msr(C), aac(6')-I, ant(9)-Ia, spw, tet(L), aadE, ant(6)-Ia, lsa(E), fexB	absent	absent	13546	68.7x	38.21	Enterococcus faecium	optrA, poxtA2	6	2441217
AUSMDU00017850	2017	H1	Swab	Yes	2	2950872	38.81	37708	333	Enterococcus faecium	1421	vanA, erm(A), erm(B), msr(C), aph(3')-IIIa, dfrG, aac(6')-I, ant(9)-Ia, tet(M)	absent	absent	16313	86.8x	37.73	Enterococcus faecium	cfr(B)	12	2949679
AUSMDU00022217	2018	H3	Rectal swab	Yes	1	2360664	38.12	40982	360	Enterococcus faecium	1421	vanA, erm(A), erm(B), msr(C), aph(3')-IIIa, dfrG, aac(6')-I, ant(9)-Ia, tet(M), aac(6')-Ie/aph(2'')-Ia	absent	absent	17101	95.7x	37.7	Enterococcus faecium	cfr(B)	6	2995819
AUSMDU00022328	2018	H3	Rectal swab	Yes	1	3004684	38.4	35665	364	Enterococcus faecium	1421	vanA, erm(A), erm(B), msr(C), aph(3')-IIIa, dfrG, aac(6')-I, ant(9)-Ia, tet(M), aac(6')-Ie/aph(2'')-Ia	absent	absent	14785	75.5x	37.72	Enterococcus faecium	cfr(B)	30	1640006
AUSMDU00024392	2019	H6	Urine	Yes	8	3852838	38.9	200496	107	Enterococcus faecalis	16	lsa(A), tet(M), erm(B), fexA	absent	absent	9523	135.6x	37.39	Enterococcus faecalis	optrA	3	2896273
AUSMDU00030315	2019	H4	Urine	Yes	4	3235278	38.79	165951	205	Enterococcus faecalis	1477	lsa(A), lsa(E), tet(L), tet(M), dfrG, erm(B), ant(9)-Ia, spw, lnu(B), sat4, aph(3')-IIIa, fexA, ant(6)-Ia, ant(6)-Ia, catA	absent	absent	8730	180.1x	37.19	Enterococcus faecalis	optrA	6	2955220
AUSMDU00037590	2019	H1	Urine	Yes	8	3745526	39.02	137978	148	Enterococcus faecalis	895	lsa(A), lsa(E), tet(L), dfrG, erm(B), ant(9)-Ia, spw, lnu(B), sat4, aph(3')-IIIa, aac(6')-Ie/aph(2'')-Ia, fexA, ant(6)-Ia	absent	absent	5553	123x	37.55	Enterococcus faecalis	optrA	2	2828112
AUSMDU00039265	2019	H3	Rectal swab	No	1	3039788	38.72	48018	324	Enterococcus faecium	1421	vanA, erm(A), erm(B), msr(C), aph(3')-IIIa, dfrG, aac(6')-I, ant(9)-Ia, tet(M), aac(6')-Ie/aph(2'')-Ia	absent	absent	8563	176.6x	37.41	Enterococcus faecium	cfr(B)	13	3042774
AUSMDU00041684	2020	H2	Sacrum Tissue	Yes	8	1998296	39.33	84205	163	Enterococcus faecalis	895	lsa(A), tet(L), dfrG, erm(B), ant(9)-Ia, sat4, aph(3')-IIIa, fexA, ant(6)-Ia	absent	absent	4920	169.7x	37.54	Enterococcus faecalis	optrA	3	2820061
AUSMDU00046081	2020	H8	Abdominal tissue	Yes	4	2679636	39.32	31571	305	Enterococcus faecium	novel	vanB, msr(C), dfrG, aac(6')-I, tet(M), aac(6')-Ie/aph(2'')-Ia	absent	absent	9444	155.6x	38.01	Enterococcus faecium	cfr(B)	21	2771230
AUSMDU00049166	2020	H4	Others	Yes	8	2850166	39.73	78394	180	Enterococcus faecalis	179	lsa(A), lsa(E), tet(M), erm(B), ant(9)-Ia, spw, lnu(B), sat4, aph(3')-IIIa, fexA, ant(6)-Ia	absent	absent	6866	79.5x	37.34	Enterococcus faecalis	optrA	3	3003175
AUSMDU00056207	2021	H6	Swab	Yes	>8	3600234	39.05	34581	412	Enterococcus faecium	80	vanA, erm(T), msr(C), aac(6')-I, tet(L), tet(M), lnu(B)	absent	absent	5117	43.4x	37.61	Enterococcus faecium	optrA	40	2902048
AUSMDU00063884	2021	H6	Urine	Yes	8	8029126	39.48	279928	125	Enterococcus faecalis	16	lsa(A), tet(M), erm(B), ant(9)-Ia, fexA	absent	absent	6518	194.6x	37.48	Enterococcus faecalis	optrA	4	2766053
AUSMDU00067942	2022	H1	Urine	Yes	8	4558168	39.1	39194	307	Enterococcus faecium	80	vanA, erm(T), msr(C), erm(B), aph(3')-IIIa, aac(6')-I, tet(L), tet(M), aac(6')-Ie/aph(2'')-Ia, ant(6)-Ia, lnu(B)	absent	absent	17828	54.4x	37.7	Enterococcus faecium	cfr(D), poxtA	10	2874328
AUSMDU00070652	2022	H7	Urine	Yes	8	5222804	39.46	375747	54	Enterococcus faecalis	631	lsa(A), tet(L), tet(M), dfrG, erm(B), ant(9)-Ia, aph(3')-IIIa, aac(6')-Ie/aph(2'')-Ia, fexA, catA	absent	absent	10216	66.2x	37.69	Enterococcus faecalis	optrA	2	2678680
AUSMDU00072302	2022	H1	Axilla Swab	Yes	8	7092124	39.2	40984	370	Enterococcus faecium	80	vanA, erm(B), msr(C), aph(3')-IIIa, aac(6')-I, spw, tet(M), aph(2'')-IIIa, ant(6)-Ia, bleO, aadD1	absent	absent	18007	40.1x	37.64	Enterococcus faecium	cfr, optrA	19	2754291
AUSMDU00072393	2022	H2	Blood (whole)	Yes	4	7307284	39.46	132142	113	Enterococcus faecalis	480	lsa(A), tet(L), tet(M), dfrG, erm(B), ant(9)-Ia, fexA	absent	absent	8326	148.2x	37.58	Enterococcus faecalis	optrA	3	2824735
AUSMDU00074711	2022	H1	Rectal swab	Yes	4	3026090	39.33	30865	505	Enterococcus faecium	80	vanA, erm(B), erm(T), msr(C), aac(6')-I, tet(L), tet(M), aac(6')-Ie/aph(2'')-Ia	absent	absent	12859	87.3x	37.66	Enterococcus faecium	cfr(D), poxtA	14	2829181
AUSMDU00075660	2022	H2	Blood (whole)	Yes	4	3792872	39.4	181486	57	Enterococcus faecalis	506	lsa(A), tet(L), tet(M), ant(9)-Ia, fexA	absent	absent	8899	69.0x	37.61	Enterococcus faecalis	optrA	3	2745388
AUSMDU00076580	2022	H7	Urine	N/A	4	8866622	39.66	247519	111	Enterococcus faecalis	16	lsa(A), tet(M), erm(B), ant(9)-Ia, fexA	absent	absent	8610	42.7x	37.51	Enterococcus faecalis	optrA	4	2765945
AUSMDU00084267	2023	H3	Faeces	Yes	8	3020289	39.36	36109	366	Enterococcus faecium	117	erm(B), msr(C), aph(3')-IIIa, sat4, ant(6)-Ia, tet(L), tet(S), cfr(D), aac(6')-I, poxtA, vanA, aac(6')-Ie/aph(2'')-Ia	absent	absent	14754	44.8x	37.61	Enterococcus faecium	cfr(D), poxtA	21	2726614

## Sheet: Table S4
Table S4: Minimum inhibitory concentration (MIC) values for Victoria Australian gLRE. faecalis and gLRE. faecium.
Enterococcus faecalis
ID	species	Ampicillin	Ciprofloxacin	Daptomycin	Erythromycin	Gatifloxacin	Levofloxacin	Linezolid	Oxacillin	Penicillin	Quinupristin-dalfopristin	Rifampicin	Tetracycline	Vancomycin
AUSMDU00017278	Enterococcus faecalis	NA	NA	NA	NA	NA	NA	NA	NA	NA	NA	NA	NA	NA
AUSMDU00017468	Enterococcus faecalis	1	>64	2	>4	<=1	2	8	>8	4	>4	2	>16	<=1
AUSMDU00024392	Enterococcus faecalis	1	>64	2	>4	<=1	2	8	>8	4	>4	4	>16	<=1
AUSMDU00030315	Enterococcus faecalis	1	>64	4	>4	<=1	1	4	>8	4	>4	1	>16	<=1
AUSMDU00037590	Enterococcus faecalis	1	>64	2	>4	>8	>8	8	8	4	>4	>4	>16	<=1
AUSMDU00041162	Enterococcus faecalis	1	>64	1	>4	8	>8	8	>8	2	>4	4	>16	<=1
AUSMDU00041163	Enterococcus faecalis	1	>64	2	>4	<=1	2	8	>8	4	>4	>4	>16	<=1
AUSMDU00041684	Enterococcus faecalis	1	>64	1	>4	>8	>8	8	>8	2	>4	4	>16	<=1
AUSMDU00049166	Enterococcus faecalis	1	>64	2	>4	<=1	2	8	>8	4	>4	>4	>16	<=1
AUSMDU00058899	Enterococcus faecalis	>16	>64	>8	>4	<=1	2	>8	>8	>8	>4	>4	>16	>128
AUSMDU00063884	Enterococcus faecalis	1	>64	>8	>4	<=1	1	8	>8	4	>4	<=0.5	>16	<=1
AUSMDU00070652	Enterococcus faecalis	1	>64	2	>4	<=1	2	8	>8	4	>4	2	>16	<=1
AUSMDU00072393	Enterococcus faecalis	0.5	>64	1	>4	>8	>8	4	>8	2	>4	2	>16	<=0.5
AUSMDU00075660	Enterococcus faecalis	1	>64	4	>4	<=1	2	4	>8	4	>4	4	>16	<=1
AUSMDU00076580	Enterococcus faecalis	NA	>2	0.5	>2	NA	1	4	NA	2	NA	NA	>8	<=0.5
Enterococcus faecium
ID	species	Ampicillin	Ciprofloxacin	Daptomycin	Erythromycin	Gatifloxacin	Levofloxacin	Linezolid	Oxacillin	Penicillin	Quinupristin-dalfopristin	Rifampicin	Tetracycline	Vancomycin
AUSMDU00004212	Enterococcus faecium	>16	>2	NA	>4	>8	>8	4	>8	>8	1	>4	<=2	128
AUSMDU00011337	Enterococcus faecium	>16	>2	4	>4	>8	>8	2	>8	>8	1	>4	<=2	>128
AUSMDU00011884	Enterococcus faecium	>16	>2	4	>4	>8	>8	2	>8	>8	1	>4	<=2	>128
AUSMDU00015593	Enterococcus faecium	NA	NA	NA	NA	NA	NA	NA	NA	NA	NA	NA	NA	NA
AUSMDU00015839	Enterococcus faecium	NA	NA	NA	NA	NA	NA	NA	NA	NA	NA	NA	NA	NA
AUSMDU00017285	Enterococcus faecium	4	2	2	>4	2	4	8	>8	>8	>4	<=0.5	>16	<=1
AUSMDU00017850	Enterococcus faecium	>16	>2	4	>4	>8	>8	2	>8	>8	1	>4	<=2	>128
AUSMDU00022217	Enterococcus faecium	>16	>2	2	>4	>8	>8	1	>8	>8	0.5	>4	<=2	>128
AUSMDU00022328	Enterococcus faecium	>16	>2	4	>4	>8	>8	1	>8	>8	1	>4	<=2	>128
AUSMDU00035099	Enterococcus faecium	>16	>2	2	>4	>8	>8	8	>8	>8	1	<=0.5	>16	>128
AUSMDU00036540	Enterococcus faecium	>16	>2	2	>4	>8	>8	4	>8	>8	1	4	>16	128
AUSMDU00036907	Enterococcus faecium	>16	>2	1	>4	>8	>8	8	>8	>8	0.5	1	>16	>128
AUSMDU00039265	Enterococcus faecium	NA	>2	2	>4	>8	>8	1	NA	NA	0.25	>4	<=2	>128
AUSMDU00040355	Enterococcus faecium	NA	>2	4	>4	>8	>8	8	NA	NA	0.5	>4	>16	>128
AUSMDU00040966	Enterococcus faecium	NA	>2	4	>4	>8;;	>8	>8	NA	NA	1	>4	>16	>128
AUSMDU00046081	Enterococcus faecium	>16	>2	>8	1	>8	>8	4	>8	>8	0.5	4	>16	>128
AUSMDU00056207	Enterococcus faecium	>16	>2	8	>4	8	>8	>8	>8	>8	4	>4	>16	>128
AUSMDU00060088	Enterococcus faecium	NA	>2	4	>4	>8	>8	4	NA	NA	1	>4	>16	>128
AUSMDU00067942	Enterococcus faecium	>16	>2	4	>4	>8	>8	8	>8	>8	4	>4	>16	>128
AUSMDU00068490	Enterococcus faecium	>16	>2	4	>4	>8	>8	8	>8	>8	2	>4	>16	>128
AUSMDU00068868	Enterococcus faecium	>16	>2	2	>4	>8	>8	8	>8	>8	1	>4	<=2	<=1
AUSMDU00069550	Enterococcus faecium	>16	>2	2	0.5	>8	>8	>8	>8	>8	0.5	>4	>16	>128
AUSMDU00072253	Enterococcus faecium	>16	>2	4	>4	>8	>8	4	>8	>8	0.5	>4	>16	>128
AUSMDU00072302	Enterococcus faecium	>16	>2	4	>4	>8	>8	8	>8	>8	0.5	>4	8	>128
AUSMDU00074711	Enterococcus faecium	>16	>2	4	>4	>8	>8	4	>8	>8	2	>4	>16	>128
AUSMDU00084267	Enterococcus faecium	NA	NA	NA	NA	NA	NA	NA	NA	NA	NA	NA	NA	NA

## Sheet: Table S5
Table S5: List of optrA-carrying E. faecalis from Victoria and their OptrA genetic variants.
Isolate	ST	Linezolid MIC (ug/mL)	OptrA protein variant	optrA genetic context
AUSMDU00024392	16	8	K3E, Y176D, G393D	3
AUSMDU00030315	1477	4	K3E, Y176D, G393D	2
AUSMDU00037590	895	8	wild type	1
AUSMDU00041684	895	8	wild type	1
AUSMDU00049166	179	8	wild type	2
AUSMDU00063884	16	8	wild type	2
AUSMDU00070652	631	8	wild type	1
AUSMDU00072393	480	4	wild type	2
AUSMDU00075660	506	4	wild type	2
AUSMDU00076580	16	4	wild type	2

## Sheet: Table S6
Table S6: Threshold for predicting copy number of mutated 23S rRNA alleles (G2576T or G2505A substitutions) for E. faecalis and E. faecium.
Copy number	Proportion of alleles with substitution
E. faecalis (1/4)	≥20 and <45%
E. faecalis (2/4)	≥45 and <70%
E. faecalis (3/4)	≥70 and <90%
E. faecalis (4/4)	≥90%
E. faecium (1/6)	≥13 and <30%
E. faecium (2/6)	≥30 and <45%
E. faecium (3/6)	≥45 and <60%
E. faecium (4/6)	≥60 and <75%
E. faecium (5/6)	≥75 and <90%
E. faecium (6/6)	≥90%

## Sheet: Table S7
Table S7: SRA and NCBI metadata included for global gLRE. faecalis analysis.
Accession	ST	BAPS_cluster	country	continent	year	sample_type	linezolid_genotype	van_genotype
GCA_019350975.1	86	2	South Korea	Asia	2017	human	cfr(D), optrA, poxtA2
GCA_025482015.1	480	2	France	Europe	2020	clinical	cfr, optrA, poxtA
GCA_025482495.1	116	26	France	Europe	2019	clinical	cfr(D), optrA
GCA_025482715.1		3	France	Europe	2018	clinical	cfr(D), optrA
GCA_025482725.1	314	3	France	Europe	2018	clinical	cfr, optrA
GCA_026617455.1	6	8	USA	North America	2017	clinical	cfr(B)
GCA_030340465.1	16	4	South Korea	Asia	2020	clinical	cfr(D), poxtA2
GCA_030340525.1	21	4	South Korea	Asia	2020	clinical	cfr(D), poxtA2
GCA_030340535.1	16	31	South Korea	Asia	2020	clinical	cfr(D), poxtA2
GCA_906464875.1	16	26	United Kingdom	Europe	2017	clinical	cfr(D), optrA
GCA_002973735.1	480	15	France	Europe	2016	clinical	optrA
GCA_002973775.1	480	2	France	Europe	2016	clinical	optrA
GCA_002973815.1	480	7	France	Europe	2016	clinical	optrA
GCA_003962325.1	16	14	China	Asia	2015	clinical	optrA
GCA_003962375.1	585	14	China	Asia	2015	clinical	optrA
GCA_003962635.1	16	14	China	Asia	2015	clinical	optrA
GCA_003962645.1	476	7	China	Asia	2015	clinical	optrA
GCA_003962685.1	585	38	China	Asia	2015	clinical	optrA
GCA_004103105.1	476	7	China	Asia	2015	clinical	optrA
GCA_005979285.1	691	26	China	Asia	2017	clinical	optrA
GCA_005979305.1	74	38	China	Asia	2017	clinical	optrA
GCA_013312295.1	593	26	Canada	North America	2015	clinical	optrA
GCA_013523155.1	21	26	Colombia	South America	2017	clinical	optrA
GCA_014325425.1	480	1	Lebanon	Asia	2017	clinical	optrA
GCA_014325545.1	480	9	Lebanon	Asia	2017	clinical	optrA
GCA_015292605.1	585	3	Spain	Europe	2016	clinical	optrA
GCA_015292765.1	585	32	Spain	Europe	2016	clinical	optrA
GCA_015293145.1		39	Spain	Europe	2016	clinical	optrA
GCA_015294225.1	474	31	Spain	Europe	2016	clinical	optrA
GCA_016847365.1	480	3	Belgium	Europe	2019	clinical	optrA
GCA_016847525.1	480	26	Belgium	Europe	2019	clinical	optrA
GCA_016847585.1	480	7	Belgium	Europe	2019	clinical	optrA
GCA_019731615.1	116	3	China	Asia	2020	clinical	optrA
GCA_020405635.1	476	4	Russia	Asia	2020	clinical	optrA
GCA_022427325.1	403	14	China	Asia	2017	clinical	optrA, poxtA
GCA_022427745.1	480	33	China	Asia	2017	clinical	optrA
GCA_022427855.1	480	42	China	Asia	2017	clinical	optrA
GCA_022758225.1	16	34	China	Asia	2020	clinical	optrA
GCA_024339425.1	480	7	Spain	Europe	2018	clinical	optrA
GCA_024339435.1	7	34	Spain	Europe	2018	clinical	optrA
GCA_024339445.1	585	26	Spain	Europe	2018	clinical	optrA
GCA_024927865.1		1	Bangladesh	Asia	2018	clinical	optrA
GCA_025482075.1	476	26	France	Europe	2019	clinical	optrA
GCA_025482095.1	59	14	France	Europe	2019	clinical	optrA
GCA_025482175.1	476	1	France	Europe	2019	clinical	optrA
GCA_025482215.1	480	27	France	Europe	2019	clinical	optrA
GCA_025482255.1	19	9	France	Europe	2019	clinical	optrA
GCA_025482405.1	41	1	France	Europe	2019	clinical	optrA
GCA_025482435.1	480	7	France	Europe	2019	clinical	optrA
GCA_025482455.1	480	7	France	Europe	2019	clinical	optrA
GCA_025482555.1	585	31	France	Europe	2019	clinical	optrA
GCA_025482575.1	480	1	France	Europe	2019	clinical	optrA
GCA_025482595.1	476	35	France	Europe	2019	clinical	optrA
GCA_025482635.1	376	3	France	Europe	2019	clinical	optrA
GCA_025482655.1	19	3	France	Europe	2019	clinical	optrA
GCA_025482675.1		9	France	Europe	2019	clinical	optrA
GCA_025482695.1	444	26	France	Europe	2019	clinical	optrA
GCA_025482785.1		26	France	Europe	2018	clinical	optrA
GCA_025972265.1	256	2	Australia	Oceania	2016	clinical	optrA
GCA_029866805.1	16	14	China	Asia	2020	clinical	optrA
GCA_030339965.1	476	14	South Korea	Asia	2019	clinical	optrA
GCA_030339995.1	689	5	South Korea	Asia	2019	clinical	optrA
GCA_030340065.1		7	South Korea	Asia	2019	clinical	optrA
GCA_030340205.1	689	38	South Korea	Asia	2019	clinical	optrA
GCA_030340245.1	585	38	South Korea	Asia	2019	clinical	optrA
GCA_030340285.1		4	South Korea	Asia	2019	clinical	optrA
GCA_030340305.1	689	34	South Korea	Asia	2019	clinical	optrA
GCA_030340325.1	476	40	South Korea	Asia	2019	clinical	optrA
GCA_030340345.1		40	South Korea	Asia	2019	clinical	optrA
GCA_030340385.1	585	40	South Korea	Asia	2019	clinical	optrA
GCA_030340445.1	689	5	South Korea	Asia	2019	clinical	optrA
GCA_030340485.1	179	34	South Korea	Asia	2020	clinical	optrA
GCA_030340565.1		7	South Korea	Asia	2020	clinical	optrA
GCA_030340585.1	585	24	South Korea	Asia	2020	clinical	optrA
GCA_030340605.1	179	32	South Korea	Asia	2020	clinical	optrA
GCA_902161825.1	21	31	United Kingdom	Europe	2018	clinical	optrA
GCA_906464835.1	585	5	United Kingdom	Europe	2017	clinical	optrA
GCA_906464865.1	330	6	United Kingdom	Europe	2016	clinical	optrA
GCA_906464915.2	19	9	United Kingdom	Europe	2015	clinical	optrA
GCA_906464925.1	894	5	United Kingdom	Europe	2017	clinical	optrA
GCA_018517125.1		9	France	Europe	2018	clinical	poxtA
GCA_025482195.1	480	20	France	Europe	2019	clinical	poxtA
GCA_025482285.1		3	France	Europe	2019	clinical	poxtA
GCA_000394335.1	9	14	USA	North America	1986	human	cfr(B)	-
GCA_000394915.1	9	14	USA	North America	1987	human	cfr(B)	-
GCA_001878735.4	29	14	Brazil	South America	2013	animal	cfr, optrA	-
GCA_005158025.1	4	38	China	Asia	2017	animal	cfr	-
GCA_015234285.1	16	43	Switzerland	Europe	2019	environment	cfr(D), optrA	-
GCA_019352795.1	-	7	Portugal	Europe	2020	others	cfr(D), optrA	-
GCA_019352805.1	40	31	Portugal	Europe	2018	others	cfr(D), optrA	-
GCA_020180825.1	32	6	Italy	Europe	2019	animal	cfr(D)	-
GCA_020180875.1	32	33	Italy	Europe	2019	animal	cfr(D)	-
GCA_020180935.1	32	1	Italy	Europe	2019	animal	cfr(D)	-
GCA_020616875.1	-	31	South Korea	Asia	2018	animal	cfr(D)	-
GCA_020616935.1	27	33	South Korea	Asia	2019	animal	cfr(D), optrA	-
GCA_021122865.1	409	6	Belgium	Europe	2019		cfr(D), optrA	-
GCA_021123115.1	241	6	Belgium	Europe	2019		cfr(D), optrA	-
GCA_021124235.1	-	3	Belgium	Europe	2019		cfr, optrA	-
GCA_021390315.1	8	6	China	Asia	2021		cfr(D), optrA	-
GCA_023299225.1	593	16			2021	others	cfr(D), optrA	-
GCA_023299485.1	-	7			2022	others	cfr, optrA	-
GCA_023299505.1	16	38			2022	others	cfr(D), optrA	-
GCA_023299625.1	86	26			2022	others	cfr(D)	-
GCA_023300165.1	207	24			2021	others	cfr, optrA	-
GCA_023375265.1	19	3			2022	animal	cfr(D)	-
GCA_023650735.1	256	7	China	Asia	2021	animal	cfr, cfr(D), optrA	-
GCA_023702145.1	256	2	China	Asia	2021	animal	cfr(D), optrA	-
GCA_024579755.1	476	4	South Korea	Asia	2020	animal	cfr(D), optrA	-
GCA_024579795.1	100	45	South Korea	Asia	2020	animal	cfr(D), optrA	-
GCA_026201915.1	256	1	China	Asia	2021	animal	cfr(D), optrA	-
GCA_026201965.1	256	8	China	Asia	2021	animal	cfr(D), optrA	-
GCA_026202015.1	-	45	China	Asia	2021	animal	cfr(D), optrA	-
GCA_026202035.1	256	45	China	Asia	2021	animal	cfr(D), optrA	-
GCA_026202075.1	256	27	China	Asia	2021	animal	cfr(D), optrA	-
GCA_026202155.1	256	3	China	Asia	2021	animal	cfr(D), optrA	-
GCA_026202175.1	256	3	China	Asia	2021	animal	cfr(D), optrA	-
GCA_026202275.1	256	2	China	Asia	2021	animal	cfr(D), optrA	-
GCA_026203115.1	256	14	China	Asia	2021	animal	cfr(D), optrA	-
GCA_026203165.1	-	34	China	Asia	2021	animal	cfr(D), optrA	-
GCA_026203185.1	256	9	China	Asia	2021	animal	cfr(D), optrA	-
GCA_028532705.1	-	7	China	Asia	2021	animal	cfr, cfr(D), optrA	-
GCA_028621735.1	21	1	China	Asia	2021	animal	cfr, optrA	-
GCA_028621755.1	256	26	China	Asia	2021	animal	cfr(D), optrA	-
GCA_028621775.1	239	40	China	Asia	2021	animal	cfr, optrA	-
GCA_001806515.1	754	40	Malaysia	Asia	2012	-	optrA
GCA_002009465.1	755	40	Malaysia	Asia	2021	animal	optrA
GCA_002009545.1	476	26	Malaysia	Asia	2021	animal	optrA
GCA_002009565.1	756	38	Malaysia	Asia	2021	animal	optrA
GCA_002220885.1	86	39	Tunisia	Africa	2014	environment	optrA
GCA_002250145.1	16	3	Colombia	South America	2015	animal	optrA
GCA_004168065.1	476	42	Tunisia	Africa	2017	animal	optrA
GCA_004168075.1	859	20	Tunisia	Africa	2017	animal	optrA
GCA_004168115.1	21	14	Tunisia	Africa	2017	animal	optrA
GCA_004332015.1	141	7	USA	North America	2013	animal	optrA
GCA_004332035.1	489	24	USA	North America	2014	animal	optrA
GCA_006335085.1	476	7	Tunisia	Africa	2017	animal	optrA
GCA_009498155.3	591	28	Brazil	South America	2013	animal	optrA
GCA_009498175.3	710	28	Colombia	South America	2013	animal	optrA
GCA_009830485.1	230	20	China	Asia	2016	animal	optrA
GCA_009830505.1	480	9	China	Asia	2016	animal	optrA
GCA_009830525.1	910	20	China	Asia	2016	environment	optrA
GCA_009830535.1	632	14	China	Asia	2016	environment	optrA
GCA_009830565.1	474	14	China	Asia	2016	environment	optrA
GCA_009830585.1	16	2	China	Asia	2016	environment	optrA
GCA_009830615.1	474	9	China	Asia	2016	environment	optrA
GCA_009830635.1	476	14	China	Asia	2016	environment	optrA
GCA_009830655.1	-	20	China	Asia	2016	environment	optrA
GCA_009830675.1	476	20	China	Asia	2016	animal	optrA
GCA_009830695.1	480	9	China	Asia	2016	animal	optrA
GCA_009830715.1	170	24	China	Asia	2016	animal	optrA
GCA_009830735.1	116	14	China	Asia	2016	animal	optrA
GCA_009830765.1	773	2	China	Asia	2016	animal	optrA
GCA_009830775.1	256	24	China	Asia	2016	animal	optrA
GCA_009830815.1	16	35	China	Asia	2016	animal	optrA
GCA_009830835.1	16	35	China	Asia	2016	animal	optrA
GCA_009830855.1	59	14	China	Asia	2016	animal	optrA
GCA_009830875.1	256	10	China	Asia	2016	animal	optrA
GCA_009914685.3	330	46	China	Asia	2016	animal	optrA
GCA_011193375.1	916	9	China	Asia	2016	animal	optrA
GCA_014212115.1	476	16	South Korea	Asia	2016	animal	optrA
GCA_014212215.1	-	8	South Korea	Asia	2016	animal	optrA
GCA_014212225.1	729	3	South Korea	Asia	2016	animal	optrA
GCA_014854875.1	207	8	China	Asia	2016	environment	optrA
GCA_015292825.1	-	5	USA	North America	2020	-	optrA
GCA_015293385.1	32	31	China	Asia	2017	environment	optrA
GCA_015293405.1	32	14	China	Asia	2017	environment	optrA
GCA_015293445.1	-	3	China	Asia	2017	environment	optrA
GCA_015294025.1	-	3	China	Asia	2017	environment	optrA
GCA_015300025.1	16	20	USA	North America	2019	animal	optrA
GCA_015300605.1	506	24	USA	North America	2019	animal	optrA
GCA_015315065.1	-	3	Colombia	South America	2011	animal	optrA
GCA_015315105.1	-	20	Colombia	South America	2011	animal	optrA
GCA_015315485.1	-	3	USA	North America	2020	-	optrA
GCA_015690905.1	19	33	USA	North America	2020	animal	optrA
GCA_015919065.1	-	35	USA	North America	2020	animal	optrA
GCA_015920145.1	207	3	USA	North America	2020	animal	optrA
GCA_015958805.1	22	28	Denmark	Europe	2017	animal	optrA
GCA_016636325.1	631	7	USA	North America	2020	animal	optrA
GCA_016917995.1	585	9	Italy	Europe	2018	environment	optrA
GCA_016993575.1	-	4	USA	North America	2020	animal	optrA
GCA_017286715.1	-	20	USA	North America	2019	animal	optrA
GCA_018087365.1	-	14	Colombia	South America	2016	animal	optrA
GCA_018222085.1	-	3	USA	North America	2021	animal	optrA
GCA_018253765.1	-	3	China	Asia	2017	environment	optrA
GCA_018253815.1	256	20	China	Asia	2017	environment	optrA
GCA_018253835.1	618	14	China	Asia	2017	environment	optrA
GCA_018253895.1	-	14	China	asia	2017	environment	optrA
GCA_019164975.1	53	14	Pakistan	Asia	2019	others	optrA
GCA_019195415.1	16	26	China	Asia	2019	animal	optrA
GCA_019201565.1	585	24	Switzerland	Europe	2020	environment	optrA
GCA_019201575.1	476	28	Switzerland	Europe	2020	environment	optrA
GCA_019201635.1	506	41	Switzerland	Europe	2020	environment	optrA
GCA_019222705.1	-	7	China	Asia	2019	environment	optrA
GCA_019340345.1	-	45	USA	North America	2020	others	optrA
GCA_019352735.1	674	8	Portugal	Europe	2019	others	optrA
GCA_019352775.1	-	9	Portugal	Europe	2020	others	optrA, poxtA
GCA_019352835.1	-	20	Portugal	Europe	2019	others	optrA, poxtA
GCA_019352855.1	-	3	Portugal	Europe	2019	others	optrA, poxtA
GCA_019774535.1	8	3	China	Asia	2018	animal	optrA, poxtA
GCA_019856595.1	692	8	China	Asia	2018	animal	optrA, poxtA
GCA_019917325.1	86	8	China	Asia	2016	animal	optrA
GCA_019917335.1	480	31	China	Asia	2016	animal	optrA
GCA_019917365.1	474	3	China	Asia	2016	animal	optrA
GCA_019917375.1	773	45	China	Asia	2016	animal	optrA
GCA_019917405.1	16	45	China	Asia	2016	animal	optrA
GCA_019917425.1	256	3	China	Asia	2016	animal	optrA
GCA_019917435.1	476	4	China	Asia	2016	animal	optrA
GCA_020616775.1	585	14	South Korea	Asia	2018	animal	optrA
GCA_020882115.1	-	14	China	Asia	2017	animal	optrA
GCA_021121195.1	631	24	Belgium	Europe	2019	-	optrA
GCA_021121215.1	480	7	Belgium	Europe	2019	-	optrA
GCA_021121265.1	16	38	Belgium	Europe	2019	-	optrA
GCA_021121415.1	506	27	Belgium	Europe	2019	-	optrA
GCA_021121465.1	16	26	Belgium	Europe	2019	-	optrA
GCA_021121495.1	-	7	Belgium	Europe	2019	-	optrA
GCA_021121565.1	-	7	Belgium	Europe	2019	-	optrA
GCA_021121705.1	631	31	Belgium	Europe	2019	-	optrA
GCA_021121725.1	21	31	Belgium	Europe	2019	-	optrA
GCA_021121845.1	631	3	Belgium	Europe	2019	-	optrA
GCA_021121905.1	480	47	Belgium	Europe	2019	-	optrA
GCA_021121965.1	480	3	Belgium	Europe	2019	-	optrA
GCA_021122025.1	86	34	Belgium	Europe	2019	-	optrA
GCA_021122105.1	21	17	Belgium	Europe	2019	-	optrA
GCA_021122235.1	480	45	Belgium	Europe	2019	-	optrA
GCA_021122285.1	631	7	Belgium	Europe	2019	-	optrA
GCA_021122325.1	631	4	Belgium	Europe	2019	-	optrA
GCA_021122365.1	21	3	Belgium	Europe	2019	-	optrA
GCA_021122395.1	506	26	Belgium	Europe	2019	-	optrA
GCA_021122485.1	480	3	Belgium	Europe	2019	-	optrA
GCA_021122555.1	86	2	Belgium	Europe	2019	-	optrA
GCA_021122615.1	506	1	Belgium	Europe	2019	-	optrA
GCA_021122665.1	330	3	Belgium	Europe	2019	-	optrA
GCA_021122685.1	330	27	Belgium	Europe	2019	-	optrA
GCA_021122725.1	480	17	Belgium	Europe	2019	-	optrA
GCA_021122745.1	58	5	Belgium	Europe	2019	-	optrA
GCA_021122845.1	943	20	Belgium	Europe	2019	-	optrA
GCA_021122885.1	-	5	Belgium	Europe	2019	-	optrA
GCA_021122905.1	40	17	Belgium	Europe	2019	-	optrA
GCA_021122925.1	133	6	Belgium	Europe	2019	-	optrA
GCA_021122935.1	40	44	Belgium	Europe	2019	-	optrA
GCA_021122965.1	207	1	Belgium	Europe	2019	-	optrA
GCA_021123045.1	59	1	Belgium	Europe	2019	-	optrA
GCA_021123065.1	480	48	Belgium	Europe	2019	-	optrA
GCA_021123105.1	234	26	Belgium	Europe	2019	-	optrA
GCA_021123165.1	631	26	Belgium	Europe	2019	-	optrA
GCA_021123225.1	506	26	Belgium	Europe	2019	-	optrA
GCA_021123265.1	133	26	Belgium	Europe	2019	-	optrA
GCA_021123305.1	631	3	Belgium	Europe	2019	-	optrA
GCA_021123325.1	55	14	Belgium	Europe	2019	-	optrA
GCA_021123365.1	49	33	Belgium	Europe	2019	-	optrA
GCA_021123385.1	330	38	Belgium	Europe	2019	-	optrA
GCA_021123425.1	23	29	Belgium	Europe	2019	-	optrA
GCA_021123435.1	-	29	Belgium	Europe	2019	-	optrA
GCA_021123445.1	16	26	Belgium	Europe	2019	-	optrA
GCA_021123485.1	21	30	Belgium	Europe	2019	-	optrA
GCA_021123565.1	108	26	Belgium	Europe	2019	-	optrA, poxtA
GCA_021123625.1	631	3	Belgium	Europe	2019	-	optrA
GCA_021123655.1	480	26	Belgium	Europe	2019	-	optrA
GCA_021123685.1	55	29	Belgium	Europe	2019	-	optrA
GCA_021123705.1	234	26	Belgium	Europe	2019	-	optrA
GCA_021123745.1	631	26	Belgium	Europe	2019	-	optrA
GCA_021123765.1	480	26	Belgium	Europe	2019	-	optrA
GCA_021123775.1	-	25	Belgium	Europe	2019	-	optrA
GCA_021123805.1	480	11	Belgium	Europe	2019	-	optrA
GCA_021123845.1	476	14	Belgium	Europe	2019	-	optrA
GCA_021123985.1	506	14	Belgium	Europe	2019	-	optrA
GCA_021124025.1	-	14	Belgium	Europe	2019	-	optrA
GCA_021124125.1	288	26	Belgium	Europe	2019	-	optrA
GCA_021124225.1	16	31	Belgium	Europe	2019	-	optrA
GCA_021124285.1	40	26	Belgium	Europe	2019	-	optrA
GCA_021124385.1	21	18	Belgium	Europe	2019	-	optrA
GCA_021124395.1	631	14	Belgium	Europe	2019	-	optrA
GCA_021124405.1	-	6	Belgium	Europe	2019	-	optrA
GCA_021124485.1	25	14	Belgium	Europe	2019	-	optrA
GCA_021124505.1	40	3	Belgium	Europe	2019	-	optrA
GCA_021124525.1	40	14	Belgium	Europe	2019	-	optrA
GCA_021124535.1	59	14	Belgium	Europe	2019	-	optrA
GCA_021124545.1	23	27	Belgium	Europe	2019	-	optrA
GCA_021124585.1	-	38	Belgium	Europe	2019	-	optrA, poxtA
GCA_021124605.1	-	14	Belgium	Europe	2019	-	optrA, poxtA
GCA_022516035.1	506	26	USA	North America	2022	animal	optrA
GCA_022935985.1	585	17	USA	North America	2022	animal	optrA
GCA_023182655.2	116	6	China	Asia	2018	animal	optrA
GCA_023182675.2	476	41	China	Asia	2018	animal	optrA
GCA_023182695.2	16	15	China	Asia	2018	animal	optrA
GCA_023182715.2	16	3	China	Asia	2018	animal	optrA
GCA_023182735.2	-	28	China	Asia	2018	animal	optrA
GCA_023182755.2	59	7	China	Asia	2018	animal	optrA
GCA_023182775.2	-	6	China	Asia	2018	animal	optrA
GCA_023182795.2	-	33	China	Asia	2018	animal	optrA
GCA_023299425.1	474	2			2022	others	optrA
GCA_023299465.1	-	3			2022	others	optrA
GCA_023299525.1	369	9			2022	others	optrA
GCA_023299545.1	593	9			2022	others	optrA
GCA_023299585.1	476	9			2022	others	optrA
GCA_023299605.1	593	26			2022	others	optrA
GCA_023299645.1	256	7			2022	others	optrA
GCA_023299665.1	593	9			2022	others	optrA
GCA_023299685.1	-	26			2022	others	optrA
GCA_023299705.1	376	2			2022	others	optrA
GCA_023299785.1	207	44			2022	others	optrA
GCA_023300025.1	631	3			2022	others	optrA
GCA_023375245.1	376	9			2021	animal	optrA
GCA_023470065.1	-	44	China	Asia	2018	animal	optrA
GCA_023746575.1	368	43	China	Asia	2021	animal	optrA
GCA_024160685.1	476	1	Italy	Europe	2020	animal	optrA
GCA_024160745.1	476	28	Italy	Europe	2020	animal	optrA
GCA_024160765.1	476	28	Italy	Europe	2020	animal	optrA
GCA_024160795.1	476	14	Italy	Europe	2020	animal	optrA
GCA_024267595.1	843	28	China	Asia	2022	-	optrA
GCA_024483145.1	-	28	United Arab Emirates	Asia	2021	animal	optrA
GCA_024483525.1	314	28	United Arab Emirates	Asia	2021	animal	optrA
GCA_024487665.1	476	28	United Arab Emirates	Asia	2021	animal	optrA
GCA_024487685.1	-	28	United Arab Emirates	Asia	2021	animal	optrA
GCA_024487705.1	476	24	United Arab Emirates	Asia	2021	animal	optrA
GCA_024531085.1	-	28	United Arab Emirates	Asia	2021	animal	optrA
GCA_024535035.1	476	2	United Arab Emirates	Asia	2021	animal	optrA
GCA_024540495.1	-	28	United Arab Emirates	Asia	2021	animal	optrA
GCA_024541695.1	476	3	United Arab Emirates	Asia	2021	animal	optrA
GCA_024541715.1	476	26	United Arab Emirates	Asia	2021	animal	optrA
GCA_025420395.1	480	28	China	Asia	2018	environment	optrA
GCA_025420435.1	480	28	China	Asia	2018	environment	optrA
GCA_025641915.1	-	28	China	Asia	2018	animal	optrA
GCA_025641945.1	86	24	China	Asia	2018	animal	optrA
GCA_025753025.1	970	7	China	Asia	2020	animal	optrA
GCA_025753415.1	21	28	China	Asia	2018	animal	optrA
GCA_025753445.1	21	42	China	Asia	2019	animal	optrA
GCA_025753475.1	-	28	China	Asia	2019	animal	optrA
GCA_025753535.1	476	24	China	Asia	2019	animal	optrA
GCA_025753545.1	16	28	China	Asia	2019	animal	optrA
GCA_025753595.1	21	24	China	Asia	2019	animal	optrA
GCA_025753605.1	476	24	China	Asia	2020	animal	optrA
GCA_025753635.1	86	5	China	Asia	2020	animal	optrA
GCA_025753675.1	714	5	China	Asia	2020	animal	optrA
GCA_025753695.1	970	5	China	Asia	2020	animal	optrA
GCA_025753705.1	21	24	China	Asia	2020	animal	optrA
GCA_025753735.1	714	21	China	Asia	2020	animal	optrA
GCA_025776135.1	96	24	USA	North America	2022	animal	optrA
GCA_026200775.1	314	24	China	Asia	2021	animal	optrA
GCA_026200795.1	314	5	China	Asia	2021	animal	optrA
GCA_026200815.1	480	24	China	Asia	2021	animal	optrA
GCA_026200825.1	314	31	China	Asia	2021	animal	optrA
GCA_026200835.1	314	31	China	Asia	2021	animal	optrA
GCA_026200845.1	314	24	China	Asia	2021	animal	optrA
GCA_026200895.1	314	24	China	Asia	2021	animal	optrA
GCA_026200915.1	314	9	China	Asia	2021	animal	optrA
GCA_026200925.1	506	31	China	Asia	2021	animal	optrA
GCA_026200955.1	314	9	China	Asia	2021	animal	optrA
GCA_026200965.1	86	12	China	Asia	2021	animal	optrA
GCA_026200995.1	314	24	China	Asia	2021	animal	optrA
GCA_026201015.1	-	12	China	Asia	2021	animal	optrA
GCA_026201025.1	476	15	China	Asia	2021	animal	optrA
GCA_026201055.1	314	24	China	Asia	2021	animal	optrA
GCA_026201065.1	314	6	China	Asia	2021	animal	optrA
GCA_026201095.1	314	12	China	Asia	2021	animal	optrA
GCA_026201115.1	-	24	China	Asia	2021	animal	optrA
GCA_026201125.1	16	31	China	Asia	2021	animal	optrA
GCA_026201135.1	314	12	China	Asia	2021	animal	optrA
GCA_026201175.1	632	14	China	Asia	2021	animal	optrA
GCA_026201195.1	314	24	China	Asia	2021	animal	optrA
GCA_026201215.1	506	24	China	Asia	2021	animal	optrA
GCA_026201225.1	314	9	China	Asia	2021	animal	optrA
GCA_026201235.1	-	1	China	Asia	2021	animal	optrA
GCA_026201265.1	506	12	China	Asia	2021	animal	optrA
GCA_026201295.1	-	7	China	Asia	2021	animal	optrA
GCA_026201315.1	-	1	China	Asia	2021	animal	optrA
GCA_026201325.1	-	42	China	Asia	2021	animal	optrA
GCA_026201335.1	506	1	China	Asia	2021	animal	optrA
GCA_026201375.1	631	24	China	Asia	2021	animal	optrA
GCA_026201395.1	506	1	China	Asia	2021	animal	optrA
GCA_026201415.1	506	1	China	Asia	2021	animal	optrA
GCA_026201435.1	-	24	China	Asia	2021	animal	optrA
GCA_026201455.1	506	24	China	Asia	2021	animal	optrA
GCA_026201475.1	59	1	China	Asia	2021	animal	optrA
GCA_026201495.1	59	1	China	Asia	2021	animal	optrA
GCA_026201515.1	506	7	China	Asia	2021	animal	optrA
GCA_026201535.1	506	19	China	Asia	2021	animal	optrA
GCA_026201555.1	21	31	China	Asia	2021	animal	optrA
GCA_026201565.1	-	1	China	Asia	2021	animal	optrA
GCA_026201595.1	21	33	China	Asia	2021	animal	optrA
GCA_026201615.1	868	33	China	Asia	2021	animal	optrA
GCA_026201635.1	506	9	China	Asia	2021	animal	optrA
GCA_026201655.1	868	9	China	Asia	2021	animal	optrA
GCA_026201675.1	444	31	China	Asia	2021	animal	optrA
GCA_026201695.1	506	31	China	Asia	2021	animal	optrA
GCA_026201725.1	19	31	China	Asia	2021	animal	optrA
GCA_026201735.1	868	19	China	Asia	2021	animal	optrA
GCA_026201775.1	506	24	China	Asia	2021	animal	optrA
GCA_026201795.1	59	24	China	Asia	2021	animal	optrA
GCA_026201815.1	868	24	China	Asia	2021	animal	optrA
GCA_026201835.1	982	12	China	Asia	2021	animal	optrA
GCA_026201845.1	506	26	China	Asia	2021	animal	optrA
GCA_026201875.1	506	42	China	Asia	2021	animal	optrA
GCA_026201895.1	21	24	China	Asia	2021	animal	optrA
GCA_026201925.1	868	33	China	Asia	2021	animal	optrA
GCA_026201955.1	16	21	China	Asia	2021	animal	optrA
GCA_026201995.1	-	24	China	Asia	2021	animal	optrA
GCA_026202025.1	506	24	China	Asia	2021	animal	optrA
GCA_026202115.1	506	9	China	Asia	2021	animal	optrA
GCA_026202135.1	506	33	China	Asia	2021	animal	optrA
GCA_026202195.1	16	9	China	Asia	2021	animal	optrA
GCA_026202225.1	634	24	China	Asia	2021	animal	optrA
GCA_026202235.1	59	33	China	Asia	2021	animal	optrA
GCA_026202285.1	-	33	China	Asia	2021	animal	optrA
GCA_026202315.1	-	24	China	Asia	2021	animal	optrA
GCA_026202335.1	21	24	China	Asia	2021	animal	optrA
GCA_026202355.1	21	4	China	Asia	2021	animal	optrA
GCA_026202375.1	59	24	China	Asia	2021	animal	optrA
GCA_026202385.1	59	12	China	Asia	2021	animal	optrA
GCA_026202415.1	-	24	China	Asia	2021	animal	optrA
GCA_026202435.1	634	7	China	Asia	2021	animal	optrA
GCA_026202475.1	506	24	China	Asia	2021	animal	optrA
GCA_026202495.1	506	14	China	Asia	2021	animal	optrA
GCA_026202515.1	506	31	China	Asia	2021	animal	optrA
GCA_026202535.1	868	19	China	Asia	2021	animal	optrA
GCA_026202555.1	476	12	China	Asia	2021	animal	optrA
GCA_026202575.1	632	19	China	Asia	2021	animal	optrA
GCA_026202595.1	506	1	China	Asia	2021	animal	optrA
GCA_026202615.1	-	31	China	Asia	2021	animal	optrA
GCA_026202635.1	631	3	China	Asia	2021	animal	optrA
GCA_026202645.1	506	1	China	Asia	2021	animal	optrA
GCA_026202675.1	506	19	China	Asia	2021	animal	optrA
GCA_026202695.1	21	19	China	Asia	2021	animal	optrA
GCA_026202715.1	-	11	China	Asia	2021	animal	optrA
GCA_026202725.1	21	14	China	Asia	2021	animal	optrA
GCA_026202755.1	506	14	China	Asia	2021	animal	optrA
GCA_026202775.1	-	14	China	Asia	2021	animal	optrA
GCA_026202785.1	-	19	China	Asia	2021	animal	optrA
GCA_026202815.1	506	11	China	Asia	2021	animal	optrA
GCA_026202835.1	506	11	China	Asia	2021	animal	optrA
GCA_026202855.1	227	11	China	Asia	2021	animal	optrA
GCA_026202865.1	506	11	China	Asia	2021	animal	optrA
GCA_026202895.1	868	24	China	Asia	2021	animal	optrA
GCA_026202915.1	506	11	China	Asia	2021	animal	optrA
GCA_026202935.1	16	42	China	Asia	2021	animal	optrA
GCA_026202955.1	506	11	China	Asia	2021	animal	optrA
GCA_026202975.1	982	24	China	Asia	2021	animal	optrA
GCA_026202995.1	59	11	China	Asia	2021	animal	optrA
GCA_026203015.1	634	4	China	Asia	2021	animal	optrA
GCA_026203035.1	868	24	China	Asia	2021	animal	optrA
GCA_026203055.1	634	24	China	Asia	2021	animal	optrA
GCA_026203135.1	-	42	China	Asia	2021	animal	optrA
GCA_026203215.1	634	11	China	Asia	2021	animal	optrA
GCA_026203235.1	634	42	China	Asia	2021	animal	optrA
GCA_026203255.1	902	11	China	Asia	2021	animal	optrA
GCA_026203275.1	982	24	China	Asia	2021	animal	optrA
GCA_026203295.1	982	11	China	Asia	2021	animal	optrA
GCA_026203335.1	982	42	China	Asia	2021	animal	optrA
GCA_026203355.1	634	24	China	Asia	2021	animal	optrA
GCA_026203375.1	902	24	China	Asia	2021	animal	optrA
GCA_026203395.1	902	42	China	Asia	2021	animal	optrA
GCA_026203405.1	902	36	China	Asia	2021	animal	optrA
GCA_026203435.1	902	11	China	Asia	2021	animal	optrA
GCA_026203455.1	506	11	China	Asia	2021	animal	optrA
GCA_026203465.1	902	24	China	Asia	2021	animal	optrA
GCA_026203495.1	632	11	China	Asia	2021	animal	optrA
GCA_026203505.1	902	4	China	Asia	2021	animal	optrA
GCA_026203535.1	506	36	China	Asia	2021	animal	optrA
GCA_026203555.1	902	11	China	Asia	2021	animal	optrA
GCA_026203575.1	227	7	China	Asia	2021	animal	optrA
GCA_026203595.1	506	11	China	Asia	2021	animal	optrA
GCA_026203615.1	506	11	China	Asia	2021	animal	optrA
GCA_026203635.1	632	36	China	Asia	2021	animal	optrA
GCA_026203715.1	902	11	China	Asia	2021	animal	optrA
GCA_026203735.1	632	24	China	Asia	2021	animal	optrA
GCA_026203755.1	902	3	China	Asia	2021	animal	optrA
GCA_026203775.1	506	3	China	Asia	2021	animal	optrA
GCA_026203795.1	902	22	China	Asia	2021	animal	optrA
GCA_026203815.1	632	14	China	Asia	2021	animal	optrA
GCA_026203835.1	506	29	China	Asia	2021	animal	optrA
GCA_026203895.1	506	20	China	Asia	2021	animal	optrA
GCA_026203915.1	632	20	China	Asia	2021	animal	optrA
GCA_026203935.1	535	20	China	Asia	2021	animal	optrA
GCA_026203955.1	902	3	China	Asia	2021	animal	optrA
GCA_026203975.1	902	3	China	Asia	2021	animal	optrA
GCA_026203995.1	506	3	China	Asia	2021	animal	optrA
GCA_026204015.1	902	17	China	Asia	2021	animal	optrA
GCA_026204035.1	227	17	China	Asia	2021	animal	optrA
GCA_026204045.1	535	17	China	Asia	2021	animal	optrA
GCA_026204075.1	902	28	China	Asia	2021	animal	optrA
GCA_026204095.1	591	17	China	Asia	2021	animal	optrA
GCA_026204155.1	902	28	China	Asia	2021	animal	optrA
GCA_026204175.1	902	6	China	Asia	2021	animal	optrA
GCA_026204215.1	535	28	China	Asia	2021	animal	optrA
GCA_026204235.1	902	27	China	Asia	2021	animal	optrA
GCA_026204255.1	506	9	China	Asia	2021	animal	optrA
GCA_026802365.1	81	1	China	Asia	2021	animal	optrA
GCA_026802385.1	631	3	China	Asia	2021	animal	optrA
GCA_027846135.1	480	24	USA	North America	2022	animal	optrA
GCA_027942035.1	314	5	China	Asia	2018	-	optrA
GCA_028200655.1	-	34			2021	-	optrA
GCA_028200665.1	-	5			2021	-	optrA
GCA_028200685.1	-	31			2021	-	optrA
GCA_028200755.1	593	7			2021	-	optrA
GCA_028335305.1	234	34			2021	animal	optrA
GCA_028335345.1	25	7			2021	animal	optrA
GCA_028335425.1	376	35			2021	animal	optrA
GCA_028335445.1	376	48			2021	animal	optrA
GCA_028335505.1	376	23			2021	animal	optrA
GCA_028335545.1	314	48			2021	animal	optrA
GCA_028335665.1	376	22			2021	animal	optrA
GCA_028335685.1	314	22			2021	animal	optrA
GCA_028335705.1	19	23			2021	animal	optrA
GCA_028335725.1	314	22			2021	animal	optrA
GCA_029000425.1	506	22	China	Asia	2021	environment	optrA
GCA_029015825.1	207	3	USA	North America	2023	animal	optrA
GCA_029375895.1	474	22	Portugal	Europe	2017	animal	optrA
GCA_029375915.1	207	23	Portugal	Europe	2017	animal	optrA
GCA_029378775.1	-	22	Portugal	Europe	2017	animal	optrA
GCA_029378785.1	-	22	Portugal	Europe	2017	animal	optrA
GCA_029378915.1	474	22	Portugal	Europe	2017	animal	optrA
GCA_029730335.1	16	22	USA	North America	2023	animal	optrA
GCA_029730355.1	330	22	USA	North America	2023	animal	optrA
GCA_029732835.1	368	48	China	Asia	2019	animal	optrA
GCA_029732845.1	631	48	China	Asia	2019	animal	optrA
GCA_029732895.1	368	48	China	Asia	2019	animal	optrA
GCA_029732915.1	631	48	China	Asia	2019	animal	optrA
GCA_029732935.1	631	22	China	Asia	2019	animal	optrA
GCA_029732965.1	631	22	China	Asia	2019	animal	optrA
GCA_029733015.1	631	48	China	Asia	2019	animal	optrA
GCA_029733025.1	631	48	China	Asia	2019	animal	optrA
GCA_029733095.1	81	23	China	Asia	2019	animal	optrA
GCA_029733115.1	-	48	China	Asia	2019	animal	optrA
GCA_029733125.1	631	48	China	Asia	2019	animal	optrA
GCA_029733135.1	631	22	China	Asia	2019	animal	optrA
GCA_029733225.1	-	48	China	Asia	2019	animal	optrA
GCA_029733235.1	631	48	China	Asia	2019	animal	optrA
GCA_029733315.1	631	48	China	Asia	2019	animal	optrA
GCA_029733325.1	-	48	China	Asia	2019	animal	optrA
GCA_029733355.1	368	22	China	Asia	2019	animal	optrA
GCA_029733395.1	368	22	China	Asia	2019	animal	optrA
GCA_029733405.1	368	22	China	Asia	2019	animal	optrA
GCA_029733435.1	368	48	China	Asia	2019	animal	optrA
GCA_029733445.1	631	48	China	Asia	2019	animal	optrA
GCA_029733475.1	-	48	China	Asia	2019	animal	optrA
GCA_029733545.1	368	48	China	Asia	2019	animal	optrA
GCA_029733595.1	368	22	China	Asia	2019	animal	optrA
GCA_029733615.1	631	22	China	Asia	2019	animal	optrA
GCA_029733655.1	368	22	China	Asia	2019	animal	optrA
GCA_029733665.1	368	48	China	Asia	2019	animal	optrA
GCA_029733695.1	631	48	China	Asia	2019	animal	optrA
GCA_029733715.1	368	3	China	Asia	2019	animal	optrA
GCA_029733735.1	368	3	China	Asia	2019	animal	optrA
GCA_029733765.1	368	22	China	Asia	2019	animal	optrA
GCA_029733835.1	368	48	China	Asia	2019	animal	optrA
GCA_029733935.1	631	18	China	Asia	2019	animal	optrA
GCA_029733955.1	631	22	China	Asia	2019	animal	optrA
GCA_029733965.1	631	22	China	Asia	2019	animal	optrA
GCA_029733995.1	368	7	China	Asia	2019	animal	optrA
GCA_029734015.1	368	29	China	Asia	2019	animal	optrA
GCA_029734035.1	368	44	China	Asia	2019	animal	optrA
GCA_029734045.1	368	46	China	Asia	2019	animal	optrA
GCA_029734075.1	-	14	China	Asia	2019	animal	optrA
GCA_029734095.1	631	44	China	Asia	2019	animal	optrA
GCA_029734105.1	631	44	China	Asia	2019	animal	optrA
GCA_029734115.1	368	46	China	Asia	2019	animal	optrA
GCA_029734125.1	368	6	China	Asia	2019	animal	optrA
GCA_029734175.1	241	44	China	Asia	2019	animal	optrA
GCA_029734215.1	241	37	China	Asia	2019	animal	optrA
GCA_029734275.1	-	44	China	Asia	2019	animal	optrA
GCA_029734295.1	368	37	China	Asia	2019	animal	optrA
GCA_029734425.1	-	2	China	Asia	2019	animal	optrA
GCA_029734515.1	631	36	China	Asia	2019	animal	optrA
GCA_029734775.1	631	36	China	Asia	2019	animal	optrA
GCA_030064715.1	-	26	China	Asia	2019	animal	optrA
GCA_030110795.1	714	26	China	Asia	2019	animal	optrA
GCA_030110845.1	-	26	China	Asia	2019	animal	optrA
GCA_030110865.1	480	26	China	Asia	2019	animal	optrA
GCA_030116725.1	714	26	China	Asia	2019	animal	optrA
GCA_030116735.1	714	31	China	Asia	2019	animal	optrA
GCA_030116755.1	-	3	China	Asia	2019	animal	optrA
GCA_030116805.1	19	4	China	Asia	2019	animal	optrA
GCA_030116825.1	714	26	China	Asia	2019	animal	optrA
GCA_030116835.1	972	4	China	Asia	2019	animal	optrA
GCA_030116845.1	714	4	China	Asia	2019	animal	optrA
GCA_030116875.1	972	38	China	Asia	2019	animal	optrA
GCA_030178595.1	86	38	China	Asia	2019	animal	optrA
GCA_030178615.1	535	4	China	Asia	2019	animal	optrA
GCA_030178635.1	535	4	China	Asia	2019	animal	optrA
GCA_030178655.1	476	4	China	Asia	2019	animal	optrA
GCA_030178675.1	476	41	China	Asia	2019	animal	optrA
GCA_030178715.1	476	3	China	Asia	2019	animal	optrA
GCA_030178735.1	476	3	China	Asia	2019	animal	optrA
GCA_030178755.1	476	43	China	Asia	2019	animal	optrA
GCA_030178775.1	59	3	China	Asia	2019	animal	optrA
GCA_030178795.1	538	26	China	Asia	2019	animal	optrA
GCA_030178805.1	386	14	China	Asia	2019	animal	optrA
GCA_030178835.1	476	26	China	Asia	2019	animal	optrA
GCA_030178855.1	386	14	China	Asia	2019	animal	optrA
GCA_030178895.1	403	38	China	Asia	2019	animal	optrA
GCA_030178915.1	585	26	China	Asia	2019	animal	optrA
GCA_030178935.1	585	14	China	Asia	2019	animal	optrA
GCA_030178955.1	403	26	China	Asia	2019	animal	optrA
GCA_030178965.1	403	18	China	Asia	2019	animal	optrA
GCA_030178995.1	403	38	China	Asia	2019	animal	optrA
GCA_030270285.1	655	14	Japan	Asia	2021	animal	optrA
GCA_030270305.1	477	7	Japan	Asia	2021	animal	optrA
GCA_030270325.1	593	13	Japan	Asia	2021	animal	optrA
GCA_030295805.1	-	9	Japan	Asia	2021	animal	optrA
GCA_030295845.1	593	7	Japan	Asia	2021	animal	optrA
GCA_030364505.1	474	26	China	Asia	2016	others	optrA
GCA_030364555.1	910	38	China	Asia	2016	others	optrA
GCA_030364575.1	632	7	China	Asia	2016	others	optrA
GCA_030364595.1	476	34	China	Asia	2016	others	optrA
GCA_030364615.1	535	33	China	Asia	2016	others	optrA
GCA_030364645.1	538	42	China	Asia	2016	others	optrA
GCA_000788155.1	40	26	Denmark	Europe	2011	animal	poxtA
GCA_016743895.1	8	36	China	Asia	2019	animal	poxtA
GCA_018387365.1	-	3	USA	North America	2021	animal	poxtA
GCA_018389465.1	19	9	USA	North America	2021	animal	poxtA
GCA_018981765.1	-	3	USA	North America	2020	animal	poxtA
GCA_025602835.1	19	38	USA	North America	2022	animal	poxtA
GCA_905123805.1	708	35					poxtA
DRR126419	729	7	Japan	Asia	2017	human/clinical	cfr(B), optrA
DRR126421	729	6	Japan	Asia	2017	human/clinical	cfr(B), optrA
DRR400396	476	3	Japan	Asia	2021	human/clinical	optrA
SRR10387870	16	7	China	Asia	2018	human/clinical	optrA
SRR10387871	16	7	China	Asia	2018	human/clinical	optrA
SRR10387876	16	7	China	Asia	2018	human/clinical	optrA
SRR10387877	16	7	China	Asia	2018	human/clinical	optrA
SRR10387878	16	7	China	Asia	2018	human/clinical	optrA
SRR10387879	16	7	China	Asia	2018	human/clinical	optrA
SRR13080469	480	14	Belgium	Europe	2017	human/clinical	optrA
SRR13080472	480	14	Belgium	Europe	2019	human/clinical	optrA
SRR13080473	480	14	Belgium	Europe	2019	human/clinical	optrA
SRR13587488	772	1	China	Asia	2015	human/clinical	optrA
SRR13587489	249	36	China	Asia	2015	human/clinical	optrA
SRR13587496	585	7	China	Asia	2017	human/clinical	optrA
SRR13587498	16	14	China	Asia	2017	human/clinical	optrA
SRR13587499	585	14	China	Asia	2017	human/clinical	optrA
SRR19441645	28	3	Australia	Oceania	2019	human/clinical	cfr(D)
SRR6456333	585	7	Germany	Europe	2015	human/clinical	optrA	vanA
SRR6456335	21	14	Germany	Europe	2016	human/clinical	optrA
SRR6456338	585	38	Germany	Europe	2016	human/clinical	optrA
SRR6456339	480	7	Germany	Europe	2015	human/clinical	cfr(D), optrA
SRR6456340	21	38	Germany	Europe	2016	human/clinical	cfr(D), optrA
SRR6456342	480	7	Germany	Europe	2016	human/clinical	optrA
SRR6456346	480	49	Germany	Europe	2016	human/clinical	optrA
SRR6456347	480	28	Germany	Europe	2016	human/clinical	optrA
SRR6456348	16	26	Germany	Europe	2016	human/clinical	optrA
SRR6456349	480	5	Germany	Europe	2016	human/clinical	optrA
SRR6456350	585	26	Germany	Europe	2016	human/clinical	optrA
SRR6456351	16	28	Germany	Europe	2016	human/clinical	optrA
SRR7658823	476	5	Germany	Europe	2017	human/clinical	optrA
SRR7658824	40	13	Germany	Europe	2017	human/clinical	optrA
SRR9021436		13	South Africa	Asia	2017	human/clinical	optrA
SRR13712557	93	14	Canada	North America	2015	environment	optrA
SRR13712587	476	5	Canada	North America	2015	environment	optrA
SRR13712598	207	20	Canada	North America	2015	environment	optrA
SRR13725703	476	8	Canada	North America	2015	environment	optrA
SRR13725714	93	3	Canada	North America	2015	environment	optrA
SRR13726504	207	8	Canada	North America	2015	environment	optrA
SRR13726515	179	34	Canada	North America	2015	environment	cfr(C)
SRR13726536	179	5	Canada	North America	2015	environment	cfr(C)
SRR19309658	895	10	Malaysia	Asia	2020	animal	optrA
SRR21102103	631	14	Belgium	Europe	2019	animal	optrA
SRR21102104	40	7	Belgium	Europe	2020	animal	optrA
SRR21102105	843	8	Belgium	Europe	2019	animal	optrA
SRR21102106	40	14	Belgium	Europe	2020	animal	optrA
SRR21102108	474	14	Belgium	Europe	2020	animal	optrA
SRR21102112	207	16	Belgium	Europe	2020	animal	optrA
SRR21102117	58	7	Belgium	Europe	2020	animal	optrA
SRR21102118	480	7	Belgium	Europe	2020	animal	optrA
SRR21102119	16	7	Belgium	Europe	2019	animal	optrA
SRR21102120	40	7	Belgium	Europe	2019	animal	optrA
SRR21102122	480	7	Belgium	Europe	2019	animal	optrA
SRR21102129	480	7	Belgium	Europe	2019	animal	optrA
SRR21102132	-	14	Belgium	Europe	2019	animal	optrA
SRR23460006	16	7	China	Asia	2022		optrA
SRR23460007	-	38	China	Asia	2022		optrA
SRR23460008	-	9	China	Asia	2022		optrA
SRR23460009	-	38	China	Asia	2022		optrA
SRR23460010	-	14	China	Asia	2022		optrA
SRR23460011	-	9	China	Asia	2022		optrA
SRR13587490	16	14	China	Asia	2014	human	optrA
SRR13587491	480	14	China	Asia	2014	human	optrA
SRR13587492	480	14	China	Asia	2013	human	optrA
SRR13587493	-	7	China	Asia	2012	human	optrA
SRR13587494	16	14	China	Asia	2012	human	optrA
SRR13587495	480	38	China	Asia	2012	human	optrA
SRR13587500	16	7	China	Asia	2012	human	optrA
SRR13587501	368	26	China	Asia	2012	human	optrA
SRR5407742	-	8	China	Asia	2012		optrA
SRR6456332	-	28	Germany	Europe	2014	human	optrA

## Sheet: Table S8
Table S8: SRA and NCBI metadata included for global gLRE. faecium analysis.
Accession	ST	CC	Clade*	BAPS_clusters	country	continent	year	sample_type	linezolid_genotype	van_genotype		*Clade A1/A2/B as defined by Lebreton et al. (2013): https://doi.org/10.1128/mBio.00534-13
GCA_002973675.1	650			1	France	Europe	2016	clinical/human	optrA
GCA_002973715.1	80	17	A1	1	France	Europe	2015	clinical/human	optrA	vanA
GCA_002973755.2	17	17	A1	4	France	Europe	2015	clinical/human	cfr(D), optrA	vanA
GCA_004103165.1	195			5	China	Asia	2017	clinical/human	optrA
GCA_004332055.1	32	17	A2	1	USA	North America	2016	animal	cfr, optrA
GCA_005517315.1	80	17	A1	1	India	Asia	2019	clinical/human	optrA	vanA
GCA_005576735.1	17	17	A1	5	India	Asia	2019	clinical/human	optrA
GCA_007923785.2	1126			8	China	Asia	2017	animal	poxtA	-
GCA_007923865.2	-			3	China	Asia	2017	animal	poxtA	-
GCA_007923885.2	156			3	China	Asia	2017	animal	poxtA	-
GCA_007923905.2	97			3	China	Asia	2017	animal	poxtA	-
GCA_007923925.2	1660			1	China	Asia	2017	animal	poxtA	-
GCA_007923945.2	22	17	A2	1	China	Asia	2017	animal	poxtA	-
GCA_007923965.2	22	17	A2	1	China	Asia	2017	animal	poxtA	-
GCA_009707525.1	1058	17		5	Portugal	Europe	2015	clinical/human	poxtA
GCA_009707535.1	1058	17		1	Tunisia	Europe	2015	animal	poxtA	-
GCA_012932975.2	80	17	A1	3	India	Asia	2018	clinical/human	cfr(D), optrA	vanA
GCA_012932985.2	80	17	A1	3	India	Asia	2017	clinical/human	cfr(D), optrA	vanA
GCA_012933185.1	80	17	A1	5	India	Asia	2019	clinical/human	cfr(D), optrA	vanA
GCA_013326855.1	-			1	Canada	North America	2014	animal	poxtA	-
GCA_013326905.1	1532			2	Canada	North America	2019	animal	optrA	-
GCA_014489995.1	203	17	A1	1	Germany	Europe	2016	clinical/human	cfr(B)
GCA_014490015.1	203	17	A1	3	Germany	Europe	2016	clinical/human	cfr(B)	vanA
GCA_015361995.1	80	17	A1	3	Germany	Europe	2016	clinical/human	cfr(D), optrA
GCA_015362245.1	80	17	A1	4	Germany	Europe	2016	clinical/human	cfr(D), optrA
GCA_015402705.1	80	17	A1	4	USA	North America	2015	clinical/human	cfr(B)	vanA
GCA_015409415.1	117	17	A1	2	Australia	Oceania	2015	clinical/human	cfr(D)	vanB
GCA_015457725.1	17	17	A1	4	Denmark	Europe	2015	clinical/human	cfr	vanA
GCA_015642685.1	22	17	A2	7	Denmark	Europe	2019	animal	optrA, poxtA	-
GCA_016743855.1	868			1	China	Asia	2020	environment	optrA	-
GCA_017101495.1	1421	17		4	Australia	Oceania	2018	clinical/human	cfr(B)	vanA
GCA_017664195.1	1421	17		1	Australia	Oceania	2017	clinical/human	cfr(B)	vanA
GCA_017815695.1	80	17	A1	1	India	Asia	2019	clinical/human	cfr(D), optrA	vanA
GCA_018279145.1	32	17	A2	7	China	Asia	2019	animal	poxtA	-
GCA_018516845.1	1676	17		1	France	Europe	2018	clinical/human	poxtA
GCA_018516925.1	80	17		1	France	Europe	2018	clinical/human	poxtA	vanA
GCA_018517045.1	168	17		5	France	Europe	2017	clinical/human	poxtA
GCA_018517065.1	324	17		5	France	Europe	2017	clinical/human	optrA, poxtA
GCA_018517085.1	650			1	France	Europe	2016	clinical/human	optrA, poxtA
GCA_018517105.1	323	17		5	France	Europe	2016	clinical/human	poxtA	vanB
GCA_018517185.1	1586			5	France	Europe	2018	clinical/human	poxtA
GCA_019175425.1	957			7	Switzerland	Europe	2019	animal	optrA, poxtA	-
GCA_019175445.1	-			2	Switzerland	Europe	2019	animal	optrA	-
GCA_019175465.1	22	17	A2	7	Switzerland	Europe	2020	environment	poxtA	-
GCA_019175525.1	25	17	A2	1	Switzerland	Europe	2019	animal	optrA, poxtA	-
GCA_019352635.1	25	17	A2	2	Portugal	Europe	2019		poxtA	-
GCA_019352685.1	1263	17		7	Portugal	Europe	2019		poxtA	-
GCA_019356355.1	-			1	China	Asia	2018	clinical/human	optrA, poxtA
GCA_019731315.1	1577			4	China	Asia	2020	clinical/human	optrA, poxtA
GCA_019992725.1	-			4	China	Asia	2018	animal	poxtA	-
GCA_019992745.1	-			2	China	Asia	2019	animal	optrA	-
GCA_019992765.1	-			3	China	Asia	2018	animal	poxtA	-
GCA_019992785.1	156			2	China	Asia	2020	animal	optrA, poxtA	-
GCA_019992805.1	156			2	China	Asia	2021	animal	optrA	-
GCA_019992825.1	156			1	China	Asia	2018	animal	poxtA	-
GCA_019992835.1	156			7	China	Asia	2017	animal	optrA, poxtA	-
GCA_019992865.1	156			5	China	Asia	2018	animal	poxtA	-
GCA_020163015.1	896			1	Brazil	South America	2016	clinical/human	cfr(B)	vanA
GCA_020927235.1	18	17	A1	1	USA	North America	2016	clinical/human	cfr(B)	vanA
GCA_021121175.1	22	17	A2	5	Belgium	Europe	2019		optrA, poxtA	-
GCA_021121205.1	8			4	Belgium	Europe	2019		optrA	-
GCA_021121275.1	22	17	A2	2	Belgium	Europe	2019		optrA, poxtA	-
GCA_021121395.1	22	17	A2	1	Belgium	Europe	2019		optrA, poxtA	-
GCA_021121485.1	26	17	A2	3	Belgium	Europe	2019		optrA, poxtA	-
GCA_021121615.1	8			1	Belgium	Europe	2019		poxtA	-
GCA_021121685.1	-			1	Belgium	Europe	2019		poxtA	-
GCA_021121745.1	420			1	Belgium	Europe	2019		poxtA	-
GCA_021121825.1	5		A2	1	Belgium	Europe	2019		poxtA	-
GCA_021121925.1	420			1	Belgium	Europe	2019		poxtA	-
GCA_021121945.1	420			1	Belgium	Europe	2019		poxtA	-
GCA_021122055.1	22	17	A2	3	Belgium	Europe	2019		optrA, poxtA	-
GCA_021122155.1	32	17	A2	3	Belgium	Europe	2019		optrA	-
GCA_021122225.1	104		A2	3	Belgium	Europe	2019		optrA	-
GCA_021122265.1	56	17		3	Belgium	Europe	2019		optrA, poxtA	-
GCA_021122295.1	-			1	Belgium	Europe	2019		poxtA	-
GCA_021122345.1	18	17	A1	3	Belgium	Europe	2019		optrA	-
GCA_021122385.1	324	17		3	Belgium	Europe	2019		optrA, poxtA	-
GCA_021122425.1	22	17	A2	3	Belgium	Europe	2019		optrA, poxtA	-
GCA_021122445.1	957			3	Belgium	Europe	2019		optrA, poxtA	-
GCA_021122585.1	137			5	Belgium	Europe	2019		poxtA	-
GCA_021122605.1	97			5	Belgium	Europe	2019		poxtA	-
GCA_021122645.1	-			1	Belgium	Europe	2018		optrA, poxtA	-
GCA_021122705.1	-			1	Belgium	Europe	2019		poxtA	-
GCA_021122765.1	-			1	Belgium	Europe	2019		poxtA	-
GCA_021122785.1	140			1	Belgium	Europe	2019		optrA, poxtA	-
GCA_021122805.1	55	17		4	Belgium	Europe	2019		poxtA	-
GCA_021122825.1	133			1	Belgium	Europe	2019		optrA	-
GCA_021122985.1	22	17	A2	3	Belgium	Europe	2019		optrA, poxtA	-
GCA_021123005.1	-			3	Belgium	Europe	2019		optrA, poxtA	-
GCA_021123075.1	1023			3	Belgium	Europe	2019		optrA, poxtA	-
GCA_021123205.1	-			3	Belgium	Europe	2019		optrA, poxtA	-
GCA_021123285.1	5		A2	7	Belgium	Europe	2019		poxtA	-
GCA_021123345.1	718			4	Belgium	Europe	2019		poxtA	-
GCA_021123405.1	104		A2	1	Belgium	Europe	2019		optrA	-
GCA_021123505.1	49			7	Belgium	Europe	2019		poxtA	-
GCA_021123525.1	137			1	Belgium	Europe	2019		optrA, poxtA	-
GCA_021123545.1	22	17	A2	4	Belgium	Europe	2019		optrA, poxtA	-
GCA_021123605.1	5		A2	4	Belgium	Europe	2019		poxtA	-
GCA_021123875.1	184			1	Belgium	Europe	2019		poxtA	-
GCA_021124145.1	1146			1	Belgium	Europe	2019		optrA	-
GCA_021124165.1	278			1	Belgium	Europe	2019		optrA	-
GCA_021124205.1	-			1	Belgium	Europe	2019		poxtA	-
GCA_021124265.1	-			3	Belgium	Europe	2019		poxtA	-
GCA_021124315.1	-			5	Belgium	Europe	2019		optrA	-
GCA_021124445.1	1023			5	Belgium	Europe	2019		optrA, poxtA	-
GCA_021311015.1	80	17	A1	7	Reunion	Europe	2017	clinical/human	optrA	vanA
GCA_021311095.1	761	17		3	Reunion	Europe	2019	clinical/human	cfr(D), optrA	vanA
GCA_021311125.1	761	17		3	Reunion	Europe	2019	clinical/human	cfr(D), optrA	vanA
GCA_021311135.1	761	17		3	Reunion	Europe	2018	clinical/human	cfr(D)	vanA
GCA_021311175.1	761	17		1	Reunion	Europe	2019	clinical/human	cfr(D), optrA	vanA
GCA_021311275.1	761	17		6	Reunion	Europe	2019	clinical/human	cfr(D), optrA	vanA
GCA_021311315.1	761	17		1	Reunion	Europe	2019	clinical/human	cfr(D), optrA	vanA
GCA_021311335.1	761	17		1	Reunion	Europe	2019	clinical/human	cfr(D), optrA	vanA
GCA_021311495.1	761	17		3	Reunion	Europe	2019	clinical/human	cfr(D), optrA	vanA
GCA_021320335.1	202	17		1	Ireland	Europe	2018	clinical/human	poxtA	vanA
GCA_021331195.1	612			2	Ireland	Europe	2019	clinical/human	poxtA	vanA
GCA_021332155.1	202	17		1	Ireland	Europe	2018	clinical/human	poxtA	vanA
GCA_021332575.1	80	17		1	Ireland	Europe	2018	clinical/human	poxtA	vanA
GCA_021338915.1	80	17	A1	1	Ireland	Europe	2019	clinical/human	poxtA	vanA
GCA_021418945.1	-			1	Germany	Europe	2020	clinical/human	poxtA
GCA_021418965.1	-			1	Germany	Europe	2020	clinical/human	poxtA
GCA_021420065.1	117	17	A1	3	Germany	Europe	2020	clinical/human	cfr(B)	vanB
GCA_021471745.1	117	17	A1	1	Germany	Europe	2017	clinical/human	cfr(B)	vanB
GCA_021560195.1	29	17		1	China	Asia	2016	animal	optrA, poxtA	-
GCA_022426705.1	-			5	China	Asia	2017	clinical/human	poxtA
GCA_023182815.2	22	17	A2	4	China	Asia	2018	animal	optrA, poxtA	-
GCA_023182835.2	56	17		3	China	Asia	2018	animal	optrA	-
GCA_023299805.1	-			7			2022		cfr(D), optrA
GCA_023375225.1	416			3			2021	animal	poxtA	-
GCA_025476665.1	868			4	France	Europe	2020	clinical/human	optrA, poxtA	vanD
GCA_025476955.1	-			2	France	Europe	2020	clinical/human	optrA	vanA
GCA_025477065.1	-			5	France	Europe	2020	clinical/human	poxtA
GCA_025477335.1	97			2	France	Europe	2019	clinical/human	optrA, poxtA
GCA_025477585.1	202	17		1	France	Europe	2019	clinical/human	poxtA	vanD
GCA_025477655.1	761	17		1	Reunion	Europe	2022	clinical/human	cfr(D), optrA	vanA
GCA_025477735.1	-			3	France	Europe	2021	clinical/human	cfr(D), optrA	vanA
GCA_025477835.1	269	17		2	France	Europe	2019	clinical/human	optrA
GCA_025477945.1	80	17	A1	1	France	Europe	2020	clinical/human	cfr(D), optrA	vanA
GCA_025478015.1	202	17		1	France	Europe	2019	clinical/human	poxtA
GCA_025478095.1	80	17	A1	4	France	Europe	2019	clinical/human	cfr(D)	vanA
GCA_025478225.1	80	17		1	France	Europe	2018	clinical/human	poxtA
GCA_025478555.1	761	17		1	Reunion	Europe	2018	clinical/human	cfr(D)	vanA
GCA_025478705.1	1676	17		1	France	Europe	2018	clinical/human	poxtA
GCA_025479445.1	168	17		2	France	Europe	2018	clinical/human	poxtA
GCA_025479745.1	117	17	A1	1	France	Europe	2018	clinical/human	cfr(D)	vanA
GCA_025481715.1	168	17		4	France	Europe	2017	clinical/human	poxtA
GCA_025481835.1	80	17	A1	2	Reunion	Europe	2017	clinical/human	optrA	vanA
GCA_025481845.1	324	17		2	France	Europe	2017	clinical/human	optrA, poxtA
GCA_025515395.1	124			1	South Korea	Asia	2020		optrA	-
GCA_025629065.1	533	17		2	China	Asia	2021	clinical/human	optrA
GCA_025641905.1	184			4	China	Asia	2018	animal	optrA, poxtA	-
GCA_025753015.1	650			1	China	Asia	2021	animal	optrA	-
GCA_025753055.1	636			3	China	Asia	2020	animal	optrA, poxtA	-
GCA_025753075.1	184			3	China	Asia	2020	animal	poxtA	-
GCA_025753095.1	-			3	China	Asia	2020	animal	optrA	-
GCA_025753115.1	-			5	China	Asia	2020	animal	optrA	-
GCA_025753135.1	1660			3	China	Asia	2020	animal	optrA	-
GCA_025753145.1	-			1	China	Asia	2020	animal	optrA	-
GCA_025753175.1	324	17		3	China	Asia	2020	animal	optrA, poxtA	-
GCA_025753195.1	-			3	China	Asia	2020	animal	optrA	-
GCA_025753215.1	-			3	China	Asia	2020	animal	optrA	-
GCA_025753255.1	-			7	China	Asia	2020	animal	optrA	-
GCA_025753345.1	-			4	China	Asia	2020	animal	optrA, poxtA	-
GCA_025753575.1	190			1	China	Asia	2020	animal	optrA	-
GCA_025753655.1	1630			4	China	Asia	2020	animal	optrA, poxtA	-
GCA_025753745.1	184			3	China	Asia	2020	animal	optrA, poxtA	-
GCA_025800545.1	56	17		1	China	Asia	2020	animal	optrA, poxtA	-
GCA_025800625.1	636			5	China	Asia	2020	animal	optrA, poxtA	-
GCA_025847705.1	324	17		1	China	Asia	2021	animal	poxtA	-
GCA_025847735.1	-			1	China	Asia	2020	animal	optrA	-
GCA_025913595.1	-			2	China	Asia	2020	animal	optrA, poxtA	-
GCA_025916235.1	-			4	China	Asia	2020	animal	optrA	-
GCA_025953925.1	80	17	A1	3	India	Asia	2017	clinical/human	cfr(D), optrA	vanA
GCA_025953965.1	80	17	A1	1	India	Asia	2019	clinical/human	cfr(D), optrA	vanA
GCA_025960185.1	80	17	A1	7	India	Asia	2018	clinical/human	cfr(D), optrA	vanA
GCA_025973165.1	1421	17		3	Australia	Oceania	2019	clinical/human	cfr(B)	vanA
GCA_025983725.1	1421	17		4	Australia	Oceania	2018	clinical/human	cfr(B)	vanA
GCA_025998395.1	117	17	A1	1	Vietnam	Asia	2021		cfr(D)	vanA
GCA_026012595.1	117	17	A1	5	Vietnam	Asia	2021		cfr(D)	vanA
GCA_026202455.1	323	17		4	China	Asia	2021	animal	optrA, poxtA	-
GCA_026203285.1	-			2	China	Asia	2021	animal	optrA, poxtA	-
GCA_026203655.1	-			5	China	Asia	2021	animal	optrA, poxtA	-
GCA_026203855.1	184			5	China	Asia	2021	animal	optrA, poxtA	-
GCA_026204135.1	-			4	China	Asia	2021	animal	optrA	-
GCA_026204185.1	1630			8	China	Asia	2021	animal	optrA	-
GCA_026942205.1	-			1	Belgium	Europe	2017	clinical/human	cfr(B)	vanA
GCA_027790995.1	1421	17		4	Australia	Oceania	2018	clinical/human	cfr(B)	vanA
GCA_027944535.1	158		A2	1	China	Asia	2022	environment	optrA, poxtA	-
GCA_028768695.1	203	17	A1	1	Denmark	Europe	2021	clinical/human	cfr(B)
GCA_028784175.1	262	17		1	Denmark	Europe	2020	clinical/human	optrA, poxtA
GCA_028891525.1	-			8	China	Asia	2021	environment	optrA	-
GCA_029319235.1	32	17	A2	1	USA	North America	2018	animal	poxtA	-
GCA_029320745.1	32	17	A2	1	USA	North America	2018	animal	poxtA	-
GCA_030064735.1	-			5	China	Asia	2019	animal	optrA	-
GCA_030179055.1	590			8	China	Asia	2019	animal	optrA, poxtA	-
GCA_030179115.1	-			8	China	Asia	2019	animal	optrA	-
GCA_030179135.1	-			5	China	Asia	2019	animal	optrA	-
GCA_030179235.1	-			4	China	Asia	2019	animal	optrA	-
GCA_030179275.1	22	17	A2	2	China	Asia	2019	environment	optrA	-
GCA_030179285.1	-			5	China	Asia	2019	environment	optrA	-
GCA_030179335.1	-			4	China	Asia	2019	environment	optrA	-
GCA_030179375.1	-			1	China	Asia	2019	animal	optrA, poxtA	-
GCA_030179465.1	1507			8	China	Asia	2019	animal	optrA	-
GCA_030179505.1	29	17		2	China	Asia	2019	environment	optrA, poxtA	-
GCA_030340025.1	1263	17		1	South Korea	Asia	2019	clinical/human	optrA
GCA_030340045.1	80	17	A1	1	South Korea	Asia	2019	clinical/human	optrA
GCA_030340165.1	80	17	A1	5	South Korea	Asia	2019	clinical/human	cfr(D), poxtA	vanA
GCA_030340365.1	80	17	A1	5	South Korea	Asia	2019	clinical/human	cfr(D), poxtA	vanA
GCA_030340395.1	80	17	A1	5	South Korea	Asia	2019	clinical/human	cfr(D), poxtA	vanA
GCA_900639575.1	203	17	A1	1	Netherlands	Europe	2014	clinical/human	cfr(D)	vanA
GCA_900639585.1	80	17		7	Netherlands	Europe	2013	clinical/human	cfr(B)	vanB
GCA_947051815.1	121	17		2	France	Europe	2021	clinical/human	poxtA
SRR10040956	1535			1	Australia	Oceania	2016	clinical/human	poxtA
SRR10094570	-			2	Pakistan	Asia	2016	clinical/human	cfr(D)	vanA
SRR10094571	-			3	Pakistan	Asia	2016	clinical/human	cfr(D), poxtA	vanA
SRR10094574	-			3	Pakistan	Asia	2016	clinical/human	cfr(D), optrA, poxtA	vanA
SRR10094578	132	17		3	Pakistan	Asia	2016	clinical/human	cfr(D), optrA, poxtA	vanA
SRR10094580	-			3	Pakistan	Asia	2016	clinical/human	cfr(D), optrA, poxtA	vanA
SRR10094581	-			3	Pakistan	Asia	2016	clinical/human	cfr(D), optrA, poxtA	vanA
SRR10094582	-			3	Pakistan	Asia	2016	clinical/human	cfr(D), optrA, poxtA	vanA
SRR10094586	-			3	Pakistan	Asia	2016	clinical/human	cfr(D), optrA, poxtA	vanA
SRR10094587	-			1	Pakistan	Asia	2016	clinical/human	cfr(D)	vanA
SRR10094588	-			1	Pakistan	Asia	2016	clinical/human	cfr(D), poxtA	vanA
SRR10094589	132	17		1	Pakistan	Asia	2016	clinical/human	optrA, poxtA	vanA
SRR10094591	-			3	Pakistan	Asia	2016	clinical/human	cfr(D)	vanA
SRR10094593	-			3	Pakistan	Asia	2016	clinical/human	cfr(D), poxtA	vanA
SRR10094596	-			3	Pakistan	Asia	2016	clinical/human	cfr(D), poxtA	vanA
SRR10094597	-			3	Pakistan	Asia	2016	clinical/human	cfr(D), optrA	vanA
SRR10094598	132	17		3	Pakistan	Asia	2016	clinical/human	cfr(D), optrA, poxtA	vanA
SRR10094599	-			3	Pakistan	Asia	2016	clinical/human	cfr(D), optrA, poxtA	vanA
SRR10094600	-			3	Pakistan	Asia	2016	clinical/human	cfr(D), optrA, poxtA	vanA
SRR10094601	-			3	Pakistan	Asia	2016	clinical/human	cfr(D), optrA, poxtA	vanA
SRR10094602	-			3	Pakistan	Asia	2016	clinical/human	cfr(D), optrA, poxtA	vanA
SRR10094603	-			3	Pakistan	Asia	2016	clinical/human	cfr(D), optrA, poxtA	vanA
SRR10094604	-			3	Pakistan	Asia	2016	clinical/human	cfr(D), optrA, poxtA	vanA
SRR10094605	132	17		3	Pakistan	Asia	2016	clinical/human	cfr(D), optrA, poxtA	vanA
SRR10094607	-			3	Pakistan	Asia	2016	clinical/human	cfr(D), optrA, poxtA	vanA
SRR10094608	-			3	Pakistan	Asia	2016	clinical/human	cfr(D), poxtA	vanA
SRR10094609	80	17	A1	3	Pakistan	Asia	2016	clinical/human	cfr(D), optrA, poxtA	vanA
SRR10094610	132	17		3	Pakistan	Asia	2016	clinical/human	cfr(D), optrA, poxtA	vanA
SRR10094612	-			3	Pakistan	Asia	2016	clinical/human	cfr(D), optrA	vanA
SRR10094613	132	17		3	Pakistan	Asia	2016	clinical/human	cfr(D), optrA, poxtA	vanA
SRR10094614	132	17		3	Pakistan	Asia	2016	clinical/human	cfr(D), optrA, poxtA	vanA
SRR10094619	-			3	Pakistan	Asia	2016	clinical/human	cfr(D), optrA, poxtA	vanA
SRR10094620	-			3	Pakistan	Asia	2016	clinical/human	cfr(D), optrA, poxtA	vanA
SRR10094621	-			3	Pakistan	Asia	2016	clinical/human	cfr(D), optrA, poxtA	vanA
SRR10123248	80	17	A1	3	Qatar	Asia	2018	clinical/human	cfr(D)	vanA
SRR10123251	117	17	A1	3	Qatar	Asia	2018	clinical/human	cfr(D)	vanA
SRR10276527	872	17		3	Australia	Oceania	2019	clinical/human	cfr(D), optrA	vanA
SRR10694396	117	17	A1	3	Germany	Europe	2015	clinical/human	cfr(B)	vanB
SRR11730539	-			1	Germany	Europe	2017	clinical/human	cfr(B)	vanB
SRR11910990	203	17	A1	1	Germany	Europe	2016	clinical/human	cfr(B)	vanB
SRR11911039	117	17	A1	1	Germany	Europe	2016	clinical/human	cfr(B)	vanB
SRR13009678	117	17	A1	1	Czech Republic	Europe	2017	clinical/human	cfr(B)	vanA
SRR13080468	202	17		1	Belgium	Europe	2018	clinical/human	optrA
SRR13480558	117	17	A1	1	Germany	Europe	2018	clinical/human	poxtA	vanB
SRR13480564	117	17	A1	1	Germany	Europe	2017	clinical/human	poxtA	vanB
SRR13902732	80	17	A1	1	India	Asia	2019	clinical/human	optrA
SRR13902733	1380	17		1	India	Asia	2020	clinical/human	cfr(D), optrA	vanA
SRR13902734	80	17	A1	1	India	Asia	2019	clinical/human	cfr(D), optrA	vanA
SRR13984233	18	17	A1	3	Denmark	Europe	2017	clinical/human	cfr(D)	vanB
SRR13984403	117	17	A1	3	Denmark	Europe	2016	clinical/human	cfr(D)	vanA
SRR14024963	32	17	A2	1	Canada	North America	2015	animal	cfr, optrA
SRR14024972	-			3	Canada	North America	2015	animal	optrA, poxtA
SRR14024974	-			1	Canada	North America	2015	animal	optrA
SRR14024975	944			1	Canada	North America	2015	animal	optrA
SRR14024978	-			3	Canada	North America	2016	animal	optrA, poxtA
SRR14024983	1532	-		3	Canada	North America	2014	animal	poxtA
SRR14024984	-			5	Canada	North America	2015	animal	optrA, poxtA
SRR14024990	-			1	Canada	North America	2015	animal	optrA, poxtA
SRR14025000	-	-		3	Canada	North America	2014	animal	poxtA
SRR14026459	-			3	Canada	North America	2015	environment	poxtA
SRR14026497	-			3	Canada	North America	2015	environment	optrA
SRR14026508	212			3	Canada	North America	2015	animal	optrA
SRR14026532	-			3	Canada	North America	2015	environment	optrA, poxtA
SRR14889759	132	17		3	Denmark	Europe	2018	clinical/human	cfr(D), optrA, poxtA	vanA
SRR15186232	787	17		1	Ireland	Europe	2018	clinical/human	cfr(B)	vanA
SRR15186539	323	17		1	Ireland	Europe	2019	clinical/human	cfr(D), poxtA	vanA
SRR16347149	56	17		1	USA	North America	2018	clinical/human	poxtA
SRR16347286	18	17	A1	1	USA	North America	2016	clinical/human	cfr(B)	vanA
SRR16608738	80	17	A1	6	Denmark	Europe	2017	clinical/human	cfr(D)	vanA
SRR16631799	137			3	Spain	Europe	2018	animal	poxtA
SRR16866653	17	17	A1	3	USA	North America	2016	clinical/human	cfr(B)	vanA
SRR16866735	17	17	A1	3	USA	North America	2016	clinical/human	cfr(B)	vanA
SRR16866782	736	17		3	USA	North America	2016	clinical/human	cfr(C)	vanA
SRR16866792	736	17		1	USA	North America	2016	clinical/human	cfr(C)	vanA
SRR16866838	-	-		3	USA	North America	2013	clinical/human	poxtA
SRR16866849	-	-		1	USA	North America	2014	clinical/human	poxtA
SRR16917000	80	17		4	USA	North America	2018	clinical/human	cfr(B)	vanA
SRR17609593	32	17	A2	3	Portugal	Europe	2001	clinical/human	poxtA
SRR19369843	-			5	Thailand	Asia	2018	clinical/human	cfr(D), optrA	vanA
SRR19441643	17	17	A1	1	Australia	Oceania	2019	clinical/human	cfr(D)	vanA
SRR19441646	-			6	Australia	Oceania	2019	clinical/human	cfr(D)	vanA
SRR19441695	262	17		1	Australia	Oceania	2019	clinical/human	cfr(D)	vanA
SRR19441759	761	17		6	Australia	Oceania	2019	clinical/human	cfr(D)	vanA
SRR19441797	-			1	Australia	Oceania	2019	clinical/human	cfr(D)	vanA
SRR19441844	761	17		1	Australia	Oceania	2019	clinical/human	cfr(D)	vanA
SRR19441872	262	17		6	Australia	Oceania	2019	clinical/human	cfr(D)	vanA
SRR19441906	17	17	A1	4	Australia	Oceania	2019	clinical/human	cfr(D)	vanA
SRR19441990	80	17	A1	1	Australia	Oceania	2019	clinical/human	cfr(D)	vanA
SRR19442658	80	17	A1	3	Australia	Oceania	2019	clinical/human	cfr(D)	vanA
SRR19442795	-			3	Australia	Oceania	2019	clinical/human	cfr(D)	vanA
SRR20936700	117	17	A1	1	Germany	Europe	2018	clinical/human	cfr(B)	vanB
SRR21102102	1641	17		1	Belgium	Europe	2019	animal	poxtA
SRR21102107	104		A2	1	Belgium	Europe	2020	animal	optrA, poxtA
SRR21102110	1628	17		1	Belgium	Europe	2020	animal	optrA, poxtA
SRR21102114	420			1	Belgium	Europe	2020	animal	poxtA
SRR21102115	22	17	A2	1	Belgium	Europe	2020	animal	optrA, poxtA
SRR21102123	22	17	A2	1	Belgium	Europe	2019	animal	optrA, poxtA
SRR21102125	324	17		1	Belgium	Europe	2019	animal	optrA, poxtA
SRR21102130	22	17	A2	1	Belgium	Europe	2019	animal	optrA, poxtA
SRR21102131	55	17		3	Belgium	Europe	2019	animal	optrA, poxtA
SRR22543276	117	17	A1	1	Czech Republic	Europe	2019	clinical/human	cfr(D), poxtA	vanA
SRR23047320	-			1	India	Asia	2021	clinical/human	cfr(D)	vanA
SRR23047321	18	17	A1	5	India	Asia	2021	clinical/human	cfr(D)	vanA
SRR23047323	80	17	A1	1	India	Asia	2021	clinical/human	cfr(D)	vanA
SRR23047324	117	17	A1	3	India	Asia	2021	clinical/human	cfr(D)	vanA
SRR23047325	80	17	A1	7	India	Asia	2021	clinical/human	cfr(D), optrA	vanA
SRR3870891	117	17	A1	1	Germany	Europe	2015	clinical/human	cfr(B)	vanA
SRR6195412	80	17	A1	1	Australia	Oceania	2016	clinical/human	cfr(D)	vanA
SRR6456334	168	17		4	Germany	Europe	2013	clinical/human	poxtA
SRR6456336	30			5	Germany	Europe	2012	clinical/human	poxtA
SRR6456337	273			5	Germany	Europe	2014	clinical/human	poxtA
SRR6456344	650			4	Germany	Europe	2009	clinical/human	poxtA

## Sheet: Table S9
Table S9: List of reference genes, proteins and genomes used in this study.
Reference genes
Gene name	NCBI Accession
cfr gene	NG_047631.1
cfr(B) gene	NG_050395.1
cfr(D) gene	NG_067192.1
optrA gene	NG_048023.1
poxtA gene	NG_076660.1
23S rRNA (E. faecalis V583)	NR_076202.1
Tn6674 transposon	MK737778.1
Plasmid CP030046	CP030046.1
Reference proteins
Protein name	NCBI accession
wild type OptrA	WP_063854496.1
Genomes
Genome	NCBI accession
E. faecalis V583	NC_004668
E. faecium AUSMDU00004142	NZ_CP027501
